# Supplementary material for: Protective effect of tertiary lymphoid structures against hepatocellular carcinoma: New findings from a genetic perspective
Source: Front Immunol. 2022 Sep 14;13:1007426. doi: 10.3389/fimmu.2022.1007426 (PMC9515394; doi:10.3389/fimmu.2022.1007426)
Supplement: Supplementary file 2 [file Table_1.xlsx]

## Sheet: Sheet1
var	level	TCGA cohort			ICGC cohort
		freq	percent	cum.percent	freq	percent	cum.percent
Status	Deceased	172	39.3	39.3	199	81.9	81.9
	Living	266	60.7	100	44	18.1	100
Gender	Female	146	33.3	33.3	61	25.1	25.1
	Male	292	66.7	100	182	74.9	100
Grade	G1-G2	275	63.9	63.9	158	65	65
	G3-G4	155	36	100	45	18.5	83.5
	Other	0	0	100	40	16.5	100
Stage	I	198	45.2	53	36	14.8	14.8
	II	100	22.8	75.8	111	45.7	60.5
	III	100	22.8	98.6	74	30.5	90.9
	IV	6	1.4	100	22	9.1	100
M	M0	312	71.2	71.2
	M1	5	1.1	72.4
	MX	121	27.6	100
N	N0	295	67.4	67.8
	N1	5	1.1	68.9
	NX	136	31.1	100
T	T1	210	47.9	48.4
	T2	111	25.3	73.7
	T3	98	22.4	96.1
	T4	16	3.7	99.8
	TX	1	0.2	100
NewTumor	No	203	46.3	53.4
	Yes	204	46.6	100
