# Supplementary material for: Protective effect of tertiary lymphoid structures against hepatocellular carcinoma: New findings from a genetic perspective
Source: Front Immunol. 2022 Sep 14;13:1007426. doi: 10.3389/fimmu.2022.1007426 (PMC9515394; doi:10.3389/fimmu.2022.1007426)
Supplement: Supplementary file 4 [file Table_3.xlsx]

## Sheet: deg
	logFC	logCPM	LR	PValue	FDR	Type
MLANA	-4.40715	1.71466	305.005	2.67468e-68	3.25776e-64	down-regulated
PMEL	-3.89242	5.18702	278.652	1.47677e-62	8.99355e-59	down-regulated
NDRG4	-2.79756	2.5706	160.701	7.95269e-37	3.22879e-33	down-regulated
CRLF1	-2.05293	1.71604	101.428	7.41154e-24	2.25682e-20	down-regulated
CTSK	-2.01693	4.68906	94.0372	3.09649e-22	7.54305e-19	down-regulated
COX7A1	-1.78664	2.92554	84.4754	3.89019e-20	5.92282e-17	down-regulated
FABP3	-1.74768	3.15411	76.4304	2.28113e-18	2.77841e-15	down-regulated
MYL9	-1.61307	6.85274	82.3453	1.14274e-19	1.54651e-16	down-regulated
CCR7	1.56629	0.814846	84.8585	3.20498e-20	5.57666e-17	up-regulated
PLAC9	-1.44445	2.51572	60.675	6.73207e-15	7.45424e-12	down-regulated
GBP5	1.42903	3.93654	43.5772	4.07568e-11	1.9093e-08	up-regulated
CRYGS	-1.42879	1.57731	90.4109	1.93497e-21	3.928e-18	down-regulated
MUC1	1.35053	3.04766	25.2106	5.14002e-07	5.85097e-05	up-regulated
CCL21	1.30905	4.85725	23.6491	1.15598e-06	0.000111128	up-regulated
ORAOV1	-1.30181	4.49071	51.8088	6.11777e-13	4.13969e-10	down-regulated
TSPAN10	-1.29029	2.17125	59.8958	1.00017e-14	9.37082e-12	down-regulated
CD7	1.2679	3.56522	39.6443	3.04694e-10	1.0938e-07	up-regulated
MTRNR2L12	-1.26352	1.00608	59.9029	9.96545e-15	9.37082e-12	down-regulated
KIF5C	-1.26005	1.08363	39.5301	3.23047e-10	1.10049e-07	down-regulated
LIPE	-1.25266	1.75663	55.0299	1.18711e-13	9.6393e-11	down-regulated
PTCH2	-1.22263	0.596199	58.778	1.76504e-14	1.53559e-11	down-regulated
SLAMF7	1.21354	2.93529	44.282	2.84326e-11	1.44295e-08	up-regulated
RGS16	-1.21138	3.91818	38.1622	6.51022e-10	1.84406e-07	down-regulated
KAZN	-1.15491	1.49006	44.3991	2.67805e-11	1.4182e-08	down-regulated
SLC11A1	-1.1502	2.15732	46.5783	8.80288e-12	5.10567e-09	down-regulated
TIGIT	1.12079	1.52675	36.3663	1.63509e-09	4.06436e-07	up-regulated
LYVE1	-1.10522	2.42359	38.6174	5.15562e-10	1.5316e-07	down-regulated
IL7R	1.0886	3.20937	32.2038	1.38821e-08	2.63339e-06	up-regulated
MMP9	1.08759	4.32129	25.2559	5.02059e-07	5.83543e-05	up-regulated
BASP1	-1.08583	3.70125	27.0945	1.93744e-07	2.56501e-05	down-regulated
MEI1	1.07241	0.330143	47.0781	6.82145e-12	4.37291e-09	up-regulated
MDGA1	1.06775	2.73714	26.0624	3.30567e-07	4.15083e-05	up-regulated
HSPB6	-1.06749	4.75602	20.3553	6.43144e-06	0.000462734	down-regulated
SRPX	-1.06725	2.20947	24.2708	8.36988e-07	8.71325e-05	down-regulated
SLAMF1	1.0622	0.613405	51.8456	6.00399e-13	4.13969e-10	up-regulated
C1QTNF3	1.05435	4.86405	15.3214	9.06836e-05	0.00368175	up-regulated
OXCT1	-1.05194	2.6386	28.18	1.10539e-07	1.63655e-05	down-regulated
LPL	-1.04277	2.40051	42.5681	6.82643e-11	2.9695e-08	down-regulated
PLIN4	-1.04121	5.75496	42.8914	5.78633e-11	2.61028e-08	down-regulated
LRRC39	-1.03812	-0.218994	54.5618	1.50636e-13	1.14671e-10	down-regulated
FOSL1	-1.0292	0.806584	39.4632	3.34303e-10	1.10049e-07	down-regulated
CD27	1.01228	1.26086	29.3941	5.90559e-08	9.22181e-06	up-regulated
HLA.DRB5	1.00187	6.26788	35.7469	2.24694e-09	5.16372e-07	up-regulated
CD52	1.00071	3.4449	44.1088	3.10621e-11	1.51335e-08	up-regulated
LOXL1	-0.996213	2.90118	24.4806	7.50609e-07	7.95268e-05	down-regulated
CD6	0.993413	2.30745	41.3312	1.28501e-10	5.04885e-08	up-regulated
CXCR3	0.981474	1.0033	36.6684	1.40031e-09	3.62888e-07	up-regulated
FAIM3	0.976139	1.64663	45.1812	1.79622e-11	9.94455e-09	up-regulated
CD2	0.975753	2.87117	37.0256	1.1659e-09	3.15569e-07	up-regulated
BNC2	-0.970642	0.238343	27.9335	1.25556e-07	1.82056e-05	down-regulated
FBXO2	-0.961633	5.6219	29.4126	5.84962e-08	9.22181e-06	down-regulated
LTB	0.954111	3.59993	27.2397	1.79728e-07	2.41872e-05	up-regulated
IL2RG	0.950936	4.41101	32.0097	1.53405e-08	2.83103e-06	up-regulated
RASGRP2	0.942143	2.70431	40.5496	1.9169e-10	7.2962e-08	up-regulated
CD5	0.939712	1.64164	36.2788	1.71012e-09	4.16247e-07	up-regulated
LCK	0.937751	2.36551	38.8015	4.69171e-10	1.4894e-07	up-regulated
CD3E	0.936488	3.19723	34.8927	3.4838e-09	7.57728e-07	up-regulated
PZP	-0.933243	2.84542	12.82	0.00034294	0.00966901	down-regulated
PRUNE2	-0.928284	1.23774	21.9464	2.80365e-06	0.000232651	down-regulated
MNS1	-0.923373	2.64071	20.8743	4.90431e-06	0.000368732	down-regulated
S1PR4	0.921484	0.703663	42.34	7.6707e-11	3.22169e-08	up-regulated
DRD4	0.91981	0.71035	21.083	4.39814e-06	0.000339046	up-regulated
LY9	0.912197	0.498264	36.1313	1.84463e-09	4.32069e-07	up-regulated
TRAF3IP3	0.904738	1.57902	46.8462	7.67835e-12	4.67611e-09	up-regulated
PTPN7	0.895323	2.23915	38.694	4.95727e-10	1.50949e-07	up-regulated
C16orf54	0.892601	0.565206	38.7696	4.76902e-10	1.4894e-07	up-regulated
MAN1C1	-0.886982	4.27661	35.4371	2.63425e-09	5.94169e-07	down-regulated
NCF2	0.885404	3.49237	39.4989	3.28244e-10	1.10049e-07	up-regulated
CXCL9	0.884817	5.16824	18.2775	1.90951e-05	0.00111817	up-regulated
SNX20	0.884163	1.60845	39.6402	3.05331e-10	1.0938e-07	up-regulated
ADCY1	-0.882296	4.21081	14.7403	0.000123378	0.00455376	down-regulated
RLTPR	0.879244	0.905516	34.7276	3.79208e-09	8.10308e-07	up-regulated
EPS8L1	0.876372	2.17301	12.3029	0.000452249	0.0115966	up-regulated
FNDC5	-0.871482	5.12727	11.8019	0.000591688	0.0138132	down-regulated
HLA.DQB1	0.87095	6.08105	29.8119	4.76065e-08	7.83577e-06	up-regulated
CRABP2	-0.86896	0.672332	18.4193	1.77249e-05	0.00106349	down-regulated
CD48	0.868239	2.82645	36.571	1.47207e-09	3.73539e-07	up-regulated
SELL	0.862121	2.36449	36.6963	1.38043e-09	3.62888e-07	up-regulated
AADAT	-0.856142	2.98916	30.6056	3.16187e-08	5.42416e-06	down-regulated
HTRA3	0.854513	3.0782	18.2787	1.90828e-05	0.00111817	up-regulated
ZAP70	0.852711	2.19456	35.3979	2.68774e-09	5.95212e-07	up-regulated
SLAMF6	0.852248	1.17621	27.8379	1.31919e-07	1.89032e-05	up-regulated
SYTL1	0.834288	1.77225	33.5917	6.7982e-09	1.40343e-06	up-regulated
SCD5	0.826368	2.84433	11.5148	0.000690449	0.0152626	up-regulated
HLA.DRB1	0.826183	7.90511	30.2569	3.78434e-08	6.40185e-06	up-regulated
CDKN1C	-0.824867	3.20292	17.7287	2.54754e-05	0.00134909	down-regulated
SPN	0.822982	2.14144	37.2844	1.02097e-09	2.82623e-07	up-regulated
ITK	0.815573	1.30491	25.2521	5.03055e-07	5.83543e-05	up-regulated
SLC16A14	-0.812914	3.5698	11.595	0.000661281	0.0147605	down-regulated
LYZ	0.811003	8.33594	13.3867	0.000253412	0.00769867	up-regulated
ARG2	-0.806415	2.45848	15.8829	6.73844e-05	0.0028498	down-regulated
CD37	0.805595	3.13896	41.9681	9.2773e-11	3.76658e-08	up-regulated
MAP1A	-0.805478	2.11515	20.3168	6.5621e-06	0.000467406	down-regulated
FCN3	-0.797404	3.35883	12.6857	0.000368461	0.0102229	down-regulated
SASH3	0.789735	2.92198	36.2418	1.74291e-09	4.16247e-07	up-regulated
CD3D	0.787375	2.31426	20.303	6.60986e-06	0.00046807	up-regulated
HSH2D	0.784699	2.1957	18.5937	1.61758e-05	0.000990056	up-regulated
KCNE4	-0.782158	2.39124	18.761	1.4817e-05	0.000911468	down-regulated
SMPD3	0.778091	1.15207	21.9105	2.85667e-06	0.000235096	up-regulated
IKZF3	0.775357	2.68532	23.3652	1.33979e-06	0.000126501	up-regulated
ABCA3	0.772106	3.53495	19.5942	9.57572e-06	0.000637486	up-regulated
PAMR1	-0.763981	1.88929	23.0471	1.58081e-06	0.00014811	down-regulated
C1QTNF1	-0.762891	5.14133	14.8698	0.000115195	0.00431716	down-regulated
CORO1A	0.762282	4.69818	31.6027	1.89165e-08	3.43885e-06	up-regulated
PYHIN1	0.762174	0.344309	22.3184	2.3098e-06	0.000203865	up-regulated
RASGRP1	0.761938	0.848916	25.2297	5.08921e-07	5.84779e-05	up-regulated
CD8A	0.760558	2.80513	15.9103	6.64166e-05	0.00284843	up-regulated
FSTL3	0.758607	5.00895	17.7802	2.47953e-05	0.00133042	up-regulated
NCF1	0.758261	0.562538	25.0733	5.51917e-07	6.16729e-05	up-regulated
SP140	0.757685	1.41317	21.0517	4.47064e-06	0.000342468	up-regulated
ANGPTL1	-0.757084	2.97224	12.0954	0.000505467	0.0125389	down-regulated
HSPA6	-0.755916	3.38839	11.8181	0.000586568	0.0138098	down-regulated
JAK3	0.754914	3.01221	27.2292	1.80709e-07	2.41872e-05	up-regulated
ACAP1	0.750533	2.74177	38.4619	5.58334e-10	1.61917e-07	up-regulated
CCR5	0.749372	1.81481	24.2727	8.36162e-07	8.71325e-05	up-regulated
CD300LF	0.747853	0.713221	31.3086	2.20106e-08	3.94249e-06	up-regulated
FAM134B	-0.744752	3.98446	12.1538	0.000489886	0.0122021	down-regulated
ALOX5AP	0.744656	1.91205	21.5944	3.36834e-06	0.000271698	up-regulated
G0S2	-0.744644	6.49777	15.2207	9.56502e-05	0.0038323	down-regulated
IGFBP6	-0.744458	2.10239	21.3769	3.77281e-06	0.000300346	down-regulated
CHN1	-0.739508	1.87131	27.3084	1.7346e-07	2.40084e-05	down-regulated
MMP25	0.736068	0.635578	34.284	4.76279e-09	1.00019e-06	up-regulated
SH2D2A	0.732434	1.62112	22.699	1.89462e-06	0.000173507	up-regulated
BATF2	0.731387	2.633	33.4109	7.46036e-09	1.51445e-06	up-regulated
MAP4K1	0.729066	2.15949	32.8588	9.91027e-09	1.91599e-06	up-regulated
PTPRC	0.725504	4.0634	22.3216	2.30598e-06	0.000203865	up-regulated
RERG	-0.723985	1.7054	20.2299	6.86702e-06	0.000480691	down-regulated
CIITA	0.721976	3.46162	33.3441	7.7211e-09	1.54169e-06	up-regulated
MXRA8	-0.720205	4.07755	18.8057	1.44736e-05	0.000894866	down-regulated
IL12RB1	0.719548	1.39641	29.1905	6.55986e-08	1.01138e-05	up-regulated
IGFBP5	-0.719	6.57198	18.0724	2.12662e-05	0.00118889	down-regulated
HLA.DOA	0.717468	3.56739	20.8798	4.89037e-06	0.000368732	up-regulated
CD38	0.71185	2.39303	13.8785	0.000195017	0.00639273	up-regulated
STEAP4	-0.711152	4.10335	13.3564	0.000257544	0.00776456	down-regulated
TBC1D10C	0.708741	2.9512	22.1571	2.51223e-06	0.000218146	up-regulated
SYK	0.708405	3.04828	28.1707	1.11076e-07	1.63655e-05	up-regulated
IKZF1	0.70145	2.41931	26.9111	2.13036e-07	2.7604e-05	up-regulated
IL18RAP	0.701287	-0.170491	27.7933	1.34996e-07	1.91192e-05	up-regulated
ADSSL1	-0.698875	4.06555	28.972	7.34311e-08	1.11799e-05	down-regulated
PLEK	0.697752	3.61827	22.6133	1.98107e-06	0.000178736	up-regulated
ETV7	0.696724	2.08819	18.2198	1.96826e-05	0.00114159	up-regulated
SPTB	0.691405	0.486146	17.7166	2.56376e-05	0.0013518	up-regulated
APBA1	-0.690725	4.04144	20.1064	7.32527e-06	0.000509839	down-regulated
PSTPIP1	0.689585	1.73798	21.8154	3.00183e-06	0.000245384	up-regulated
HLA.DMB	0.689423	4.43391	25.4619	4.51206e-07	5.38794e-05	up-regulated
TMOD1	-0.689348	3.4864	16.2723	5.48602e-05	0.00247481	down-regulated
TBX21	0.687952	-0.0028406	25.028	5.65032e-07	6.25644e-05	up-regulated
TSPYL5	-0.687111	1.45875	13.3176	0.00026292	0.00790709	down-regulated
MAMDC4	-0.684462	5.00597	12.2421	0.000467227	0.0118806	down-regulated
GPLD1	-0.684027	5.20344	11.8183	0.000586525	0.0138098	down-regulated
SUCNR1	-0.68177	2.19872	15.1863	9.74054e-05	0.00387712	down-regulated
PRKCB	0.681099	1.95811	20.9011	4.83625e-06	0.000368159	up-regulated
ARHGAP9	0.680131	2.4548	27.049	1.98362e-07	2.5979e-05	up-regulated
CST7	0.678875	2.05684	19.1696	1.19602e-05	0.000754795	up-regulated
HLA.DRA	0.677743	8.36579	22.1376	2.53794e-06	0.000218146	up-regulated
NKG7	0.676945	3.15358	15.5646	7.9735e-05	0.00330331	up-regulated
HAPLN3	0.676261	1.81772	18.3426	1.84533e-05	0.00109108	up-regulated
CKB	-0.676155	6.03623	10.8335	0.000996817	0.0195519	down-regulated
IFI27	0.674551	8.4067	8.39473	0.00376311	0.0457821	up-regulated
FGD3	0.673663	2.48373	26.671	2.41215e-07	3.09263e-05	up-regulated
SPHK1	0.671999	4.49941	8.67771	0.00322125	0.0414306	up-regulated
CD247	0.671954	1.84936	27.4597	1.604e-07	2.2456e-05	up-regulated
CXCL10	0.671812	5.06295	11.8494	0.000576803	0.0137249	up-regulated
IL2RB	0.670149	2.91213	21.1134	4.32893e-06	0.000335836	up-regulated
HSD17B14	-0.669208	5.22635	13.4393	0.000246408	0.00763677	down-regulated
CSF2RB	0.668404	2.05859	25.3372	4.81325e-07	5.69178e-05	up-regulated
AEBP1	-0.667691	6.62723	10.8099	0.00100958	0.0196747	down-regulated
PRF1	0.666466	2.8125	21.9954	2.73309e-06	0.00022958	up-regulated
SPEG	-0.665943	1.36641	8.16429	0.00427231	0.0495588	down-regulated
HLA.DMA	0.665131	6.08221	19.5129	9.99217e-06	0.00065494	up-regulated
OAT	-0.663638	6.28945	8.82742	0.00296737	0.0392853	down-regulated
ACKR3	-0.661144	4.47213	16.299	5.40915e-05	0.00245834	down-regulated
RHOBTB2	-0.66085	3.55582	32.1799	1.40534e-08	2.63339e-06	down-regulated
TSPAN15	0.658292	4.18937	18.243	1.9444e-05	0.00113315	up-regulated
GZMB	0.656873	1.07837	15.1674	9.83894e-05	0.00390353	up-regulated
CCL5	0.656666	4.5897	15.1124	0.000101294	0.00396204	up-regulated
LAG3	0.655493	2.38306	13.548	0.00023254	0.00733765	up-regulated
SLA2	0.655198	0.697655	22.0461	2.66173e-06	0.000225138	up-regulated
SRPX2	-0.654463	2.44076	12.4637	0.000414935	0.0109868	down-regulated
SNCAIP	0.651786	1.84623	11.6212	0.000652036	0.0146798	up-regulated
CRIP1	0.64671	-0.296735	21.6042	3.3512e-06	0.000271698	up-regulated
TAGAP	0.644498	1.26244	19.2528	1.145e-05	0.000730165	up-regulated
VILL	0.643753	1.01735	29.644	5.19139e-08	8.31989e-06	up-regulated
HLA.DQA1	0.643621	5.61185	17.9535	2.26372e-05	0.00123642	up-regulated
LMOD1	-0.64294	3.81294	11.9482	0.000547011	0.0132721	down-regulated
NEB	-0.638374	4.54364	9.16036	0.00247314	0.0353555	down-regulated
CYP1B1	-0.636647	5.16543	9.06405	0.00260684	0.0364958	down-regulated
SESN3	-0.636541	4.418	17.2526	3.27257e-05	0.00165394	down-regulated
HGF	-0.634594	3.23834	9.64926	0.00189428	0.0296445	down-regulated
GPR132	0.633872	0.607869	20.0292	7.62701e-06	0.000516584	up-regulated
WDFY4	0.632026	2.06937	17.6255	2.6896e-05	0.00138811	up-regulated
CD79B	0.631471	1.87489	24.043	9.4207e-07	9.48298e-05	up-regulated
RGS4	0.631221	2.01693	8.17862	0.0042387	0.0493098	up-regulated
CCND2	-0.631066	3.52716	18.1852	2.00429e-05	0.00115152	down-regulated
SMCO3	-0.629844	-0.157095	17.659	2.64265e-05	0.00138144	down-regulated
SEL1L3	0.629707	5.26444	12.1602	0.000488206	0.0121978	up-regulated
ANK3	-0.629378	3.05928	11.8489	0.000576943	0.0137249	down-regulated
FCN1	0.628601	1.78084	16.5676	4.69459e-05	0.00222491	up-regulated
B3GNT7	0.627798	2.03905	8.83146	0.00296081	0.0392413	up-regulated
HILPDA	-0.623258	2.70859	24.202	8.67405e-07	8.87815e-05	down-regulated
ADAMTS15	-0.621383	1.01392	13.0136	0.000309238	0.00909787	down-regulated
RASAL3	0.620397	2.75582	31.2264	2.29624e-08	4.05336e-06	up-regulated
CCDC88B	0.619331	3.59009	27.2496	1.78815e-07	2.41872e-05	up-regulated
PLTP	-0.617821	5.26572	12.9854	0.000313934	0.00914763	down-regulated
NDN	-0.615604	3.0897	11.7245	0.000616816	0.014252	down-regulated
VIPR1	-0.615131	1.72653	11.2773	0.000784608	0.0167072	down-regulated
EVI2B	0.614341	2.48728	22.7234	1.87072e-06	0.000172616	up-regulated
TMEM27	-0.613953	2.33839	9.7513	0.00179196	0.0289087	down-regulated
TMEM25	-0.610744	2.98131	16.358	5.24336e-05	0.0024191	down-regulated
LIPG	-0.609248	5.32861	18.0477	2.15439e-05	0.00119275	down-regulated
SNTA1	-0.609121	5.08019	33.0134	9.15262e-09	1.79805e-06	down-regulated
ADM	-0.607398	4.25863	23.6487	1.15626e-06	0.000111128	down-regulated
MYCL	-0.606866	4.46779	18.0712	2.12791e-05	0.00118889	down-regulated
FSCN1	-0.605787	5.15238	23.8025	1.06742e-06	0.000105701	down-regulated
SELPLG	0.603407	3.35931	22.9403	1.67115e-06	0.000155378	up-regulated
NAALADL1	-0.601723	2.77812	8.31621	0.00392928	0.0469108	down-regulated
NEURL3	0.601251	2.62814	8.60242	0.00335718	0.0425056	up-regulated
SPOCK2	0.600802	4.0751	23.6552	1.15232e-06	0.000111128	up-regulated
CD72	0.598596	1.96694	17.1869	3.3877e-05	0.00170505	up-regulated
KLHL6	0.597093	1.67631	20.0168	7.67665e-06	0.000516584	up-regulated
RHOH	0.596319	1.22092	14.5614	0.000135666	0.00484578	up-regulated
SERHL2	-0.596074	1.03359	10.3921	0.00126554	0.0225026	down-regulated
NBL1	-0.595825	2.91448	12.0902	0.000506881	0.0125484	down-regulated
LY75	0.595491	1.1201	20.3628	6.40634e-06	0.000462734	up-regulated
CARNS1	0.595063	1.33402	9.30489	0.00228543	0.0336597	up-regulated
SLC2A1	-0.593868	3.53985	12.4995	0.000407066	0.0108968	down-regulated
CLMP	-0.593402	0.408317	11.2993	0.00077538	0.0165978	down-regulated
ABCC11	-0.593178	2.43013	13.7538	0.000208399	0.0067688	down-regulated
BCL2A1	0.59046	0.900405	11.2722	0.000786785	0.0167243	up-regulated
P2RY6	0.58942	1.42673	11.8677	0.000571149	0.0136404	up-regulated
CPNE5	0.587895	1.13611	20.0445	7.56614e-06	0.000516584	up-regulated
BCO2	-0.58537	2.69989	8.60569	0.00335113	0.0424733	down-regulated
IL18BP	0.584136	3.58218	29.6593	5.15041e-08	8.31989e-06	up-regulated
LXN	0.583395	1.71748	18.1668	2.02373e-05	0.00115723	up-regulated
PSMB9	0.583259	5.58263	22.3044	2.32678e-06	0.000203886	up-regulated
FYB	0.581513	3.06389	16.2048	5.6851e-05	0.00252717	up-regulated
DTX1	-0.581158	4.1713	10.2292	0.00138238	0.0239167	down-regulated
KLRB1	0.580986	1.75884	15.6216	7.73674e-05	0.0032221	up-regulated
MYO1G	0.580697	2.20731	18.9211	1.36237e-05	0.000850956	up-regulated
CAPG	0.578242	5.07875	14.4125	0.000146826	0.00516863	up-regulated
ST14	0.577454	5.90088	11.1031	0.000861814	0.0178519	up-regulated
CD53	0.576893	4.00118	19.5512	9.794e-06	0.00064832	up-regulated
ANGPTL2	-0.576342	4.2676	17.799	2.45513e-05	0.00132316	down-regulated
LILRB4	0.575832	2.77346	15.1593	9.88119e-05	0.00390756	up-regulated
ARHGAP30	0.575053	3.51834	25.1143	5.40314e-07	6.09354e-05	up-regulated
TMC8	0.574415	2.9972	20.0813	7.42183e-06	0.000513624	up-regulated
GZMA	0.574288	2.30112	12.9571	0.000318714	0.00924012	up-regulated
CLIP3	-0.57414	2.45382	15.3291	9.0316e-05	0.00367909	down-regulated
S100A4	0.573247	4.49207	14.1194	0.000171565	0.00582079	up-regulated
MFAP3L	-0.572863	4.26432	9.99031	0.00157366	0.0263426	down-regulated
KDM8	-0.570927	4.25333	12.9955	0.000312246	0.00914332	down-regulated
CA5B	0.568022	2.30142	13.4248	0.000248314	0.0076501	up-regulated
CXCL2	0.567394	5.18386	10.7493	0.00104316	0.0200186	up-regulated
SEMA4D	0.567081	2.98708	20.6167	5.61052e-06	0.000414159	up-regulated
HLA.F	0.565317	6.76248	17.9737	2.23984e-05	0.00122888	up-regulated
CRACR2A	0.563067	1.04681	12.501	0.000406736	0.0108968	up-regulated
HYAL3	-0.562583	2.83969	22.1336	2.54325e-06	0.000218146	down-regulated
DEF6	0.562156	2.73123	21.1664	4.21087e-06	0.000330893	up-regulated
PRKCDBP	-0.562002	3.23043	16.7772	4.20351e-05	0.00203979	down-regulated
EBF4	0.558164	3.30701	10.3356	0.00130488	0.0230207	up-regulated
TAP1	0.557892	6.23631	25.6504	4.09217e-07	5.03461e-05	up-regulated
HLA.G	0.55757	2.41221	16.5157	4.82478e-05	0.00226022	up-regulated
MDK	0.557395	7.5144	10.1933	0.00140953	0.0242841	up-regulated
CD74	0.557249	10.4316	16.6195	4.56784e-05	0.00217329	up-regulated
IL16	0.556973	2.95645	25.5772	4.25043e-07	5.12576e-05	up-regulated
COLEC11	-0.55331	5.30871	10.0263	0.00154322	0.0259881	down-regulated
PRKCQ	0.553283	0.100973	12.5001	0.000406934	0.0108968	up-regulated
HID1	0.552374	4.00031	12.4723	0.000413034	0.0109842	up-regulated
HLA.B	0.552333	10.6775	18.4078	1.78328e-05	0.00106472	up-regulated
KCNJ5	0.551064	2.42492	11.1276	0.000850522	0.0177386	up-regulated
ITGAE	0.55095	3.19875	19.368	1.07798e-05	0.000694696	up-regulated
ROBO3	0.550697	2.18446	16.5562	4.72299e-05	0.00222698	up-regulated
MPDZ	-0.550618	5.66965	18.0836	2.11414e-05	0.00118889	down-regulated
AGL	-0.549853	5.10892	30.9198	2.68914e-08	4.6791e-06	down-regulated
SLC7A2	-0.549648	7.53114	12.7738	0.000351502	0.00986472	down-regulated
F10	-0.549398	7.96853	18.4556	1.73911e-05	0.00104863	down-regulated
ITGAX	0.548553	3.66771	22.6561	1.93747e-06	0.000176107	up-regulated
ZBTB16	-0.547887	3.22779	10.6809	0.00108249	0.0203155	down-regulated
DNASE1L3	-0.547476	4.12043	9.98933	0.0015745	0.0263426	down-regulated
ATP2A3	0.545672	3.66006	15.8116	6.99733e-05	0.00294905	up-regulated
QPCTL	-0.545336	4.41673	29.8488	4.67075e-08	7.79312e-06	down-regulated
NLRC3	0.545172	1.3768	24.48	7.50869e-07	7.95268e-05	up-regulated
IKBKE	0.545104	2.85022	16.3802	5.18236e-05	0.00240004	up-regulated
GPNMB	-0.544217	6.02231	10.6543	0.00109814	0.0205144	down-regulated
RAC2	0.538468	4.12903	14.773	0.00012126	0.0044892	up-regulated
BIRC3	0.53843	6.06262	10.2855	0.00134083	0.0233637	up-regulated
FAM129A	-0.537894	3.40831	14.1454	0.000169213	0.00575702	down-regulated
STRIP2	-0.536695	1.32866	10.5146	0.00118438	0.0216602	down-regulated
TMEM54	0.536279	3.89017	10.4478	0.00122795	0.0221248	up-regulated
PLAU	-0.535778	3.38573	14.9773	0.000108814	0.00411601	down-regulated
HLA.DPB1	0.53577	7.08833	15.6181	7.75103e-05	0.0032221	up-regulated
PHACTR1	0.535758	1.27801	17.7484	2.52126e-05	0.001341	up-regulated
ATP8A1	0.535536	2.37035	16.0322	6.22734e-05	0.00269925	up-regulated
ARHGAP4	0.53449	4.98075	17.3138	3.16881e-05	0.0016149	up-regulated
GPSM3	0.534125	3.52223	24.0743	9.26893e-07	9.40796e-05	up-regulated
PARP15	0.53398	0.770586	11.6087	0.000656435	0.0147267	up-regulated
PTAFR	0.533445	2.67741	14.5439	0.000136933	0.00487673	up-regulated
CCL14	-0.532425	1.57959	15.8935	6.70099e-05	0.0028498	down-regulated
LIMD2	0.531397	3.99608	14.0892	0.000174343	0.0058957	up-regulated
OSCAR	0.531174	0.683201	16.796	4.16199e-05	0.00202772	up-regulated
LNP1	-0.530463	1.62554	26.3351	2.87021e-07	3.64158e-05	down-regulated
LIFR	-0.530044	3.53737	11.7066	0.000622775	0.0143121	down-regulated
2022-09-01	0.527682	2.86751	25.6093	4.18014e-07	5.09141e-05	up-regulated
PYCARD	0.52527	4.0831	10.9028	0.000960168	0.0192034	up-regulated
GADD45G	-0.524908	6.14022	11.2573	0.000793118	0.0168296	down-regulated
VAV1	0.524358	2.32599	15.8897	6.7144e-05	0.0028498	up-regulated
PRCD	0.523064	-0.551727	12.9914	0.000312929	0.00914332	up-regulated
FAM65B	0.523023	1.93813	12.7908	0.000348329	0.00979827	up-regulated
TRIM35	-0.521614	4.29861	24.2026	8.67155e-07	8.87815e-05	down-regulated
DOCK2	0.520292	2.94769	14.5992	0.000132972	0.00476352	up-regulated
GHR	-0.519585	5.74154	10.9851	0.000918492	0.0185526	down-regulated
GGH	0.519349	7.79593	11.5905	0.00066289	0.0147605	up-regulated
S1PR5	0.518132	0.0700361	16.4379	5.02695e-05	0.00233696	up-regulated
PLXDC1	-0.518101	3.07715	12.5779	0.000390328	0.0105414	down-regulated
SLC45A4	0.5181	3.46974	8.7844	0.00303818	0.0398331	up-regulated
SMIM3	-0.517874	2.87958	13.1449	0.000288306	0.00856481	down-regulated
HLA.DPA1	0.517428	6.86816	12.3157	0.000449171	0.0115664	up-regulated
DAO	-0.515896	5.81424	8.86329	0.00290963	0.038791	down-regulated
KCNMB4	-0.514304	1.33423	8.94569	0.00278126	0.0380626	down-regulated
UBASH3B	0.512114	1.91123	11.2009	0.00081759	0.017199	up-regulated
CD180	0.511706	1.14266	14.6018	0.000132788	0.00476352	up-regulated
STAT1	0.511305	7.79099	20.0422	7.57527e-06	0.000516584	up-regulated
ARRDC4	-0.510993	4.62357	10.8767	0.000973791	0.019311	down-regulated
DISP2	-0.510438	1.51327	8.79354	0.003023	0.0397196	down-regulated
CARD9	0.510393	1.25682	20.3473	6.45852e-06	0.000462734	up-regulated
PBX1	-0.507919	3.73001	8.34652	0.00386427	0.0464628	down-regulated
SLC7A7	0.507587	3.34401	15.3446	8.9579e-05	0.00366131	up-regulated
C19orf38	0.506738	0.781299	18.0221	2.1836e-05	0.00120345	up-regulated
PARVG	0.506536	2.75384	17.6262	2.68859e-05	0.00138811	up-regulated
SEMA4A	0.506238	1.92616	13.2764	0.000268761	0.00804316	up-regulated
PLIN2	-0.505885	8.36563	16.1139	5.96447e-05	0.00261321	down-regulated
MEST	-0.505316	5.33353	16.1413	5.87873e-05	0.00260374	down-regulated
HCST	0.504669	2.03581	12.6623	0.000373101	0.0103047	up-regulated
CBR3	-0.504582	0.792795	9.54958	0.00199995	0.0307568	down-regulated
CGREF1	0.504558	4.80648	9.04591	0.00263284	0.0367458	up-regulated
TRABD2B	-0.503953	2.83223	8.57439	0.00340924	0.0429416	down-regulated
FERMT3	0.503742	3.91023	19.5111	1.00015e-05	0.00065494	up-regulated
FUT4	0.502058	2.68817	9.51278	0.00204046	0.0309114	up-regulated
CD84	0.500744	2.51997	13.6868	0.000215969	0.00695901	up-regulated
DNAH1	-0.500627	4.15845	19.0485	1.27436e-05	0.00080009	down-regulated
ITGB2	0.500253	5.47102	14.9937	0.00010787	0.00410581	up-regulated
TSPAN1	0.499514	2.46941	10.7202	0.00105973	0.0201052	up-regulated
RAB7B	0.498678	1.79594	16.0383	6.20736e-05	0.00269925	up-regulated
KLRD1	0.498674	0.854231	11.0909	0.000867541	0.0179154	up-regulated
SHMT1	-0.49724	8.00716	14.7261	0.000124315	0.00457451	down-regulated
IGSF6	0.496644	3.29375	17.3012	3.18989e-05	0.00161887	up-regulated
RUNX3	0.496297	2.32708	13.6712	0.000217764	0.00697991	up-regulated
ZNF117	-0.495288	2.72466	16.4671	4.9503e-05	0.00231014	down-regulated
APOL4	0.492944	2.03242	10.8183	0.00100503	0.0196488	up-regulated
MAP1B	-0.491801	3.97771	14.3794	0.000149432	0.00523011	down-regulated
HEY1	-0.489793	2.66249	20.3779	6.35582e-06	0.000462734	down-regulated
SLAMF8	0.487994	2.86796	10.5599	0.00115566	0.0212801	up-regulated
BIN2	0.487726	2.19565	16.9137	3.91183e-05	0.00192899	up-regulated
FAM107A	-0.484664	2.85066	14.0849	0.000174741	0.0058957	down-regulated
BCKDHB	-0.482608	4.86044	22.106	2.58003e-06	0.000219754	down-regulated
SH3BP1	0.482022	3.05596	12.6254	0.00038054	0.0104157	up-regulated
AIF1L	0.481151	3.52182	8.55574	0.00344434	0.0432051	up-regulated
PIM2	0.480295	3.98949	21.4893	3.558e-06	0.000285109	up-regulated
GZMM	0.479489	0.707308	9.81138	0.00173436	0.0281318	up-regulated
DNAH17	0.478996	0.689251	12.4179	0.000425235	0.0111979	up-regulated
SCIMP	0.478321	1.24491	13.8912	0.000193699	0.00637636	up-regulated
SAMSN1	0.477945	1.71463	11.4603	0.000710978	0.0156312	up-regulated
RIPK3	0.477757	0.652281	12.3724	0.000435739	0.0113167	up-regulated
HEY2	-0.477283	2.4309	15.9209	6.60465e-05	0.00284257	down-regulated
SLA	0.474777	3.11406	12.5048	0.000405906	0.0108968	up-regulated
RAPH1	-0.472937	2.45641	12.5871	0.000388425	0.0105414	down-regulated
CLEC11A	-0.47271	2.73392	8.76359	0.00307304	0.0401605	down-regulated
CLEC2D	0.471642	1.97062	14.4264	0.000145744	0.00515483	up-regulated
NCKAP1L	0.471444	3.66664	13.5118	0.000237073	0.00742113	up-regulated
P3H2	-0.471328	2.03486	8.90657	0.00284147	0.0383617	down-regulated
CTSW	0.47132	1.89702	8.91401	0.00282991	0.0383372	up-regulated
FNIP2	-0.471024	5.40567	15.265	9.34317e-05	0.0037682	down-regulated
LRRC17	-0.469461	1.22646	9.51836	0.00203426	0.0308559	down-regulated
LDLRAD3	-0.468876	1.89947	14.0358	0.00017936	0.00601818	down-regulated
MITF	-0.468305	2.14231	11.9059	0.00055957	0.0134429	down-regulated
FJX1	-0.468081	2.06091	12.3827	0.000433341	0.0113021	down-regulated
CLEC10A	0.465955	2.13186	12.6107	0.000383541	0.0104743	up-regulated
SLC16A6	-0.464244	0.698585	8.44077	0.003669	0.0449582	down-regulated
CECR1	0.464206	5.00787	14.0271	0.000180191	0.00602945	up-regulated
ISG20	0.464164	4.3007	13.5761	0.00022909	0.00726643	up-regulated
TNFSF13B	0.463491	2.05804	12.1403	0.00049344	0.0122655	up-regulated
ARL4D	-0.462781	5.16798	13.0644	0.000300957	0.00889722	down-regulated
EMB	0.462438	2.46386	8.39457	0.00376343	0.0457821	up-regulated
CCL8	0.461938	0.27242	8.79058	0.0030279	0.0397412	up-regulated
ACAD11	-0.461047	0.963611	11.2894	0.000779496	0.0166566	down-regulated
HK1	-0.460935	4.3893	13.5074	0.000237623	0.00742113	down-regulated
PPP1R16B	0.460461	2.4179	13.5785	0.00022879	0.00726643	up-regulated
PDGFRL	-0.460093	0.952025	9.64055	0.00190328	0.0296445	down-regulated
TMEM71	0.459839	-0.585035	16.1155	5.95946e-05	0.00261321	up-regulated
MTCP1	-0.455987	0.175652	11.8823	0.000566698	0.0135775	down-regulated
TLR5	0.455388	2.04784	11.5464	0.000678807	0.0150325	up-regulated
DISC1	0.454737	1.68771	9.53934	0.00201114	0.0308122	up-regulated
MYO1F	0.454126	3.7104	19.439	1.03866e-05	0.000676519	up-regulated
CCND1	-0.453753	7.19666	10.5998	0.00113102	0.0209997	down-regulated
GALNT15	-0.452453	1.95649	8.35501	0.00384626	0.046369	down-regulated
MNDA	0.451621	1.52359	10.1365	0.00145363	0.024832	up-regulated
CERKL	0.450617	1.90542	14.7092	0.000125431	0.00459761	up-regulated
TRO	-0.450377	3.32502	8.44861	0.00365323	0.0448552	down-regulated
SLC12A2	0.450366	4.5107	9.15285	0.00248331	0.0354592	up-regulated
ULK4	-0.448108	2.9101	9.14079	0.00249974	0.0356103	down-regulated
CSPP1	0.447396	3.77959	21.1448	4.25848e-06	0.000332489	up-regulated
RARRES3	0.447236	5.64061	11.0359	0.000893641	0.0182321	up-regulated
TNFRSF4	0.446853	1.95401	15.7993	7.04285e-05	0.002958	up-regulated
DOK2	0.446243	2.74184	12.4724	0.000413015	0.0109842	up-regulated
CLEC4A	0.446045	0.328396	20.2302	6.8659e-06	0.000480691	up-regulated
POU2F2	0.445879	1.28875	11.1907	0.000822075	0.0172339	up-regulated
HCK	0.445151	3.14653	12.3097	0.000450613	0.011579	up-regulated
UNC5CL	0.441585	4.75921	9.91975	0.00163515	0.0270067	up-regulated
ADAM8	0.439929	2.64466	14.8964	0.00011358	0.00426976	up-regulated
TTPAL	-0.439445	5.06254	15.0254	0.000106074	0.00406314	down-regulated
AOAH	0.439139	2.45552	10.4653	0.00121635	0.0220136	up-regulated
FAM78A	0.438899	2.28248	18.0886	2.10862e-05	0.00118889	up-regulated
ZNF577	-0.438492	2.06572	10.9398	0.000941191	0.0189483	down-regulated
EPSTI1	0.438147	3.44697	8.37758	0.00379877	0.0459931	up-regulated
PDE6G	0.437879	0.0994697	11.4085	0.000731106	0.0159872	up-regulated
ACAA2	-0.437585	8.19496	14.8302	0.000117636	0.00438169	down-regulated
GPR125	-0.437456	5.67341	13.4218	0.000248723	0.0076501	down-regulated
PIK3CD	0.437359	2.88338	11.6523	0.000641243	0.0146261	up-regulated
CYTIP	0.435996	2.13774	8.32512	0.00391005	0.0468283	up-regulated
ACSL1	-0.434986	9.03165	9.89207	0.00165992	0.0273178	down-regulated
PLCB2	0.434823	2.99272	15.0853	0.000102762	0.00399219	up-regulated
PSD3	-0.434401	4.91209	11.9612	0.000543207	0.0132061	down-regulated
NFE2L3	0.434271	3.02654	10.7037	0.00106923	0.0201597	up-regulated
CMBL	-0.434244	7.38822	10.2152	0.00139288	0.0240642	down-regulated
MAL2	0.433755	6.30845	8.97804	0.00273244	0.0376485	up-regulated
GPR65	0.433682	0.900641	11.5831	0.000665521	0.0147921	up-regulated
MAFB	-0.433361	5.07662	13.6565	0.000219478	0.00701637	down-regulated
IL32	0.43233	8.81782	8.4929	0.00356535	0.0441298	up-regulated
RND3	-0.431967	5.08497	13.5098	0.00023732	0.00742113	down-regulated
GP1BA	0.429279	-0.123925	8.82383	0.00297323	0.0392853	up-regulated
CD28	0.426563	1.07111	11.9342	0.000551125	0.0133189	up-regulated
RNASE6	0.425835	2.6318	11.627	0.000650019	0.0146728	up-regulated
GINS4	-0.425575	1.63209	10.1552	0.00143891	0.0246497	down-regulated
MADCAM1	0.423721	-0.408487	10.8864	0.000968719	0.0192794	up-regulated
CAMK4	0.423152	0.330909	9.50184	0.00205266	0.0310576	up-regulated
PDE4C	0.422529	0.932554	8.85074	0.0029297	0.0389136	up-regulated
MFSD3	0.421731	5.84204	12.6379	0.000377997	0.0103928	up-regulated
LSP1	0.421582	4.63143	10.4973	0.00119547	0.0217622	up-regulated
EBF1	-0.421414	2.05796	9.74845	0.00179474	0.0289153	down-regulated
TCEA2	-0.421383	5.75132	11.88	0.000567399	0.0135775	down-regulated
S1PR3	-0.420935	3.69342	8.14997	0.00430618	0.0498094	down-regulated
SC5D	-0.420338	6.83779	12.8499	0.000337491	0.00958192	down-regulated
TRPM2	0.419616	2.16499	9.73975	0.00180326	0.0290141	up-regulated
ECM1	-0.419563	3.10001	8.50683	0.00353816	0.0439294	down-regulated
GATSL3	-0.419157	0.622113	14.3713	0.000150073	0.00523749	down-regulated
ZDHHC2	-0.418963	3.00451	11.1918	0.000821582	0.0172339	down-regulated
DGKA	0.418566	2.62114	12.2	0.000477887	0.0121012	up-regulated
PRAM1	0.418248	0.211091	10.6851	0.00108	0.0203155	up-regulated
SLC30A4	-0.417324	2.15456	9.85422	0.00169443	0.0277394	down-regulated
HLA.C	0.415391	10.2475	15.1999	9.67092e-05	0.00386203	up-regulated
PRR7	0.413897	1.59172	9.28975	0.00230439	0.0337989	up-regulated
SYTL3	0.412529	0.523444	9.68657	0.0018562	0.0293617	up-regulated
STAT4	0.412492	2.11047	8.79848	0.00301482	0.039655	up-regulated
TOR4A	0.411935	2.98647	8.35448	0.00384738	0.046369	up-regulated
NIPAL2	0.411861	5.06611	12.9243	0.000324343	0.0093172	up-regulated
MATK	0.411614	1.63019	9.81115	0.00173457	0.0281318	up-regulated
PON3	-0.411282	7.11832	9.30109	0.00229017	0.0336789	down-regulated
BMP2	0.410809	3.78339	8.36342	0.00382849	0.0463069	up-regulated
LCP2	0.410209	3.60966	12.9039	0.000327901	0.00939727	up-regulated
ARHGAP25	0.410035	2.91584	17.1314	3.48814e-05	0.00174121	up-regulated
ALDH6A1	-0.409853	7.71497	9.70893	0.00183374	0.0291961	down-regulated
HVCN1	0.409461	1.44553	15.4845	8.31863e-05	0.003423	up-regulated
DPEP2	0.409279	0.799056	14.6014	0.000132813	0.00476352	up-regulated
PFKFB4	-0.408996	2.16147	8.69459	0.00319155	0.0412228	down-regulated
SAMD9L	0.408052	3.12102	9.63584	0.00190817	0.0296827	up-regulated
LST1	0.406044	2.94679	10.171	0.00142667	0.024509	up-regulated
HLA.A	0.405382	10.3199	14.6092	0.000132268	0.00476352	up-regulated
LY86	0.403745	1.71974	10.1915	0.00141086	0.0242841	up-regulated
ACACB	-0.40351	6.44913	13.0388	0.000305105	0.00899802	down-regulated
P2RY13	0.403369	0.904012	8.14723	0.0043127	0.0498374	up-regulated
LAIR1	0.402919	3.54783	9.06786	0.00260141	0.0364617	up-regulated
AUTS2	-0.40257	4.57375	8.68362	0.00321082	0.0413401	down-regulated
NAP1L5	-0.401865	1.73192	11.7296	0.00061514	0.014252	down-regulated
ZNF367	-0.401329	3.2466	12.8685	0.000334158	0.00950984	down-regulated
SCP2	-0.401285	8.64148	12.1646	0.000487046	0.0121978	down-regulated
STAG3	0.400856	2.20985	8.93088	0.00280389	0.0382713	up-regulated
MMP14	-0.400174	6.5511	8.84315	0.00294191	0.0390332	down-regulated
AOC2	-0.398859	0.442487	13.4793	0.000241206	0.00749462	down-regulated
RNF125	-0.397359	3.36598	8.51024	0.00353154	0.0439294	down-regulated
FGFR3	0.396803	6.34329	8.22922	0.00412212	0.0485174	up-regulated
EXOSC4	0.395685	5.44406	9.91838	0.00163637	0.0270067	up-regulated
LCP1	0.395014	6.19995	9.8266	0.00172006	0.0280084	up-regulated
INPP5D	0.394855	3.62997	13.6958	0.000214929	0.00695901	up-regulated
MAK16	-0.394517	3.32652	21.9436	2.80786e-06	0.000232651	down-regulated
IL27RA	0.394291	2.82461	12.9632	0.000317668	0.00923436	up-regulated
FAM60A	0.392957	3.60762	9.88857	0.00166309	0.0273178	up-regulated
CIART	-0.391875	3.02361	8.57053	0.00341648	0.0429539	down-regulated
TGFBR3	-0.391706	4.5791	9.27027	0.00232904	0.0339378	down-regulated
DBT	-0.39061	5.08098	25.7852	3.81612e-07	4.74289e-05	down-regulated
NCF4	0.390226	2.51016	10.2999	0.00133038	0.0232817	up-regulated
EVI2A	0.390053	1.51405	9.66375	0.0018794	0.0295688	up-regulated
PPM1L	-0.389022	3.88061	12.9336	0.000322738	0.00929301	down-regulated
CD83	0.388521	2.62226	15.9427	6.52905e-05	0.00281999	up-regulated
DUSP1	-0.388447	7.79381	9.10021	0.0025558	0.035988	down-regulated
FUZ	-0.387564	2.8861	10.6564	0.0010969	0.0205144	down-regulated
CYP4V2	-0.386739	6.48721	12.7333	0.000359212	0.0100119	down-regulated
CSRP2	-0.385886	4.73422	9.42153	0.00214453	0.0320733	down-regulated
ST3GAL6	-0.385834	4.65045	9.52451	0.00202746	0.0308559	down-regulated
SLC5A3	-0.385252	3.6511	12.3855	0.000432687	0.0113021	down-regulated
PRTFDC1	-0.383795	1.60523	8.50846	0.00353499	0.0439294	down-regulated
TAP2	0.383229	4.84673	17.66	2.64117e-05	0.00138144	up-regulated
GALNT6	0.382747	1.50747	8.32042	0.00392018	0.0468575	up-regulated
PIK3R5	0.382347	2.02896	10.9816	0.000920204	0.0185564	up-regulated
PGM2	-0.382246	4.3388	10.1906	0.00141159	0.0242841	down-regulated
ARPC1B	0.380916	7.01551	15.4935	8.2789e-05	0.0034182	up-regulated
CYTH4	0.380573	3.21479	11.148	0.000841202	0.0176045	up-regulated
DOK3	0.379965	1.99337	12.3445	0.000442283	0.0114374	up-regulated
GDPD5	0.379741	3.29711	12.7337	0.000359126	0.0100119	up-regulated
GOT2	-0.378018	8.07041	14.833	0.000117461	0.00438169	down-regulated
FUCA1	-0.375818	6.34298	19.1789	1.19024e-05	0.000754795	down-regulated
GMIP	0.375498	3.26382	18.1302	2.06302e-05	0.00117419	up-regulated
STXBP1	-0.373592	3.26693	8.92092	0.00281923	0.0383372	down-regulated
NR1D1	-0.37018	5.1565	12.1868	0.0004813	0.0121623	down-regulated
IRF1	0.370104	5.83357	15.3935	8.7288e-05	0.00357969	up-regulated
CYP51A1	-0.36917	3.54396	8.81603	0.00298595	0.0393178	down-regulated
WIPF1	0.368566	4.28045	10.4022	0.00125867	0.0224131	up-regulated
GNGT2	0.367844	-0.0993335	10.109	0.00147546	0.0250994	up-regulated
FAM83H	0.366737	6.77231	12.0498	0.000517983	0.0127198	up-regulated
FGR	0.366291	2.33111	9.56544	0.00198275	0.0305695	up-regulated
FUT8	0.365745	2.09437	8.29798	0.00396893	0.0472547	up-regulated
SLC15A3	0.365187	4.44366	11.6885	0.000628891	0.0143983	up-regulated
SLC25A12	-0.364851	2.39669	8.65915	0.00325424	0.0416789	down-regulated
JUN	-0.364435	7.17548	11.8242	0.000584653	0.0138098	down-regulated
FMNL1	0.363775	3.58699	8.98887	0.00271629	0.0375959	up-regulated
TMEM110.MUSTN1	-0.363279	-0.112542	13.4845	0.000240543	0.00749313	down-regulated
PIK3R6	0.362984	0.522554	10.4235	0.00124425	0.0222819	up-regulated
TP53INP1	0.362976	7.49478	9.89667	0.00165578	0.0272902	up-regulated
TMEM102	0.362475	2.0396	17.499	2.87463e-05	0.00147734	up-regulated
EPHX2	-0.361774	6.88975	8.45965	0.00363112	0.044721	down-regulated
CMKLR1	0.36006	2.92025	8.51572	0.00352092	0.0439294	up-regulated
C1orf226	-0.359936	4.37169	10.0809	0.00149816	0.0253545	down-regulated
CTSS	0.359729	6.67848	9.26074	0.00234119	0.0339877	up-regulated
ACE	0.359694	2.85844	10.126	0.00146195	0.0249391	up-regulated
GAB3	0.359664	1.08573	11.3943	0.000736718	0.016081	up-regulated
FAM84B	0.358248	4.94746	10.2754	0.00134819	0.023425	up-regulated
LIMK2	0.35688	5.03356	11.4755	0.000705184	0.01556	up-regulated
TNFAIP8L2	0.356871	1.62154	8.35214	0.00385233	0.046369	up-regulated
TMEM56	-0.356617	6.74153	9.25148	0.00235305	0.0341193	down-regulated
ZNF614	-0.356064	1.95033	9.71676	0.00182595	0.0291482	down-regulated
MT.ND1	-0.354315	12.2612	13.9114	0.000191629	0.00632719	down-regulated
TBC1D2	-0.353705	3.95953	14.0505	0.000177966	0.00598792	down-regulated
THEMIS2	0.353412	3.40285	8.19746	0.0041949	0.0489405	up-regulated
RPL7	0.353274	9.16896	10.5302	0.00117442	0.0215713	up-regulated
COQ3	-0.353011	3.18565	24.5275	7.32573e-07	7.89622e-05	down-regulated
HCLS1	0.352878	4.65909	9.98453	0.00157861	0.0263571	up-regulated
LAPTM5	0.351869	6.42586	8.67008	0.00323478	0.0415013	up-regulated
ARAP2	0.35152	3.12146	10.8798	0.000972188	0.019311	up-regulated
NDUFB7	-0.350862	6.90679	11.4456	0.00071664	0.0157273	down-regulated
ZC3H12A	0.350712	3.87465	8.91461	0.00282898	0.0383372	up-regulated
DHRS1	-0.349774	6.10578	8.9608	0.00275834	0.037834	down-regulated
PILRA	0.348144	1.85104	10.5007	0.00119332	0.0217622	up-regulated
ISPD	-0.347788	1.65371	11.1129	0.000857308	0.0178191	down-regulated
CACNA2D4	0.347168	0.917943	8.16947	0.00426013	0.0494646	up-regulated
SKIDA1	-0.34693	2.28729	8.27942	0.0040097	0.0476307	down-regulated
CD200	0.34689	1.77207	8.61434	0.00333526	0.0423602	up-regulated
PAX6	-0.346753	0.952211	8.99978	0.00270012	0.0374147	down-regulated
GIMAP7	0.346499	3.11551	10.5951	0.00113385	0.0210034	up-regulated
PRDM1	0.346474	2.27875	8.86447	0.00290775	0.038791	up-regulated
TRAPPC5	-0.345547	-0.208154	12.5795	0.000389992	0.0105414	down-regulated
C10orf54	0.345397	4.64555	12.7071	0.000364264	0.0101295	up-regulated
KLF10	-0.344945	5.65151	11.2426	0.000799406	0.0168528	down-regulated
IRF8	0.344774	3.94998	8.45957	0.00363128	0.044721	up-regulated
ARHGAP24	-0.344672	2.97142	8.17184	0.00425457	0.0494472	down-regulated
GALNS	-0.344414	3.92291	17.4775	2.90734e-05	0.00148787	down-regulated
RPGRIP1	-0.34262	-0.16373	9.07054	0.0025976	0.0364502	down-regulated
ASAH1	-0.341577	6.35068	10.3287	0.0013098	0.0230207	down-regulated
PER3	-0.340846	4.34176	9.24244	0.0023647	0.0341661	down-regulated
RNF152	-0.340721	4.95989	9.62341	0.00192112	0.029846	down-regulated
SAMD9	0.340525	2.69831	8.44674	0.00365697	0.0448559	up-regulated
AURKA	-0.340199	4.31699	8.96826	0.00274711	0.037765	down-regulated
ARHGDIB	0.340126	5.89649	13.808	0.000202475	0.00659396	up-regulated
FAM46A	-0.339731	4.6871	10.2799	0.00134487	0.0234007	down-regulated
LYL1	0.339648	1.60678	10.8472	0.000989477	0.0195013	up-regulated
PXYLP1	-0.339645	2.98275	9.6584	0.00188488	0.0295849	down-regulated
WAS	0.339163	3.01817	10.7329	0.0010525	0.0200454	up-regulated
GNB5	-0.338411	5.40981	11.0691	0.000877797	0.0179993	down-regulated
HLA.E	0.338324	9.34206	15.0824	0.000102918	0.00399219	up-regulated
BCAT2	-0.335785	5.31775	12.0592	0.000515365	0.0126811	down-regulated
WARS	0.335628	6.13067	11.38	0.000742406	0.0161762	up-regulated
BTN3A1	0.33553	4.90503	12.6814	0.000369306	0.0102231	up-regulated
ATP1B1	-0.334969	8.41697	9.03011	0.00265569	0.036925	down-regulated
PTPLAD2	0.333985	0.85482	8.7038	0.00317547	0.0410587	up-regulated
ACO2	-0.333126	6.43469	14.3546	0.000151405	0.0052664	down-regulated
SNED1	-0.333119	3.49679	8.49249	0.00356615	0.0441298	down-regulated
GPAA1	0.332934	7.94651	12.2974	0.000453582	0.0116064	up-regulated
DDAH1	-0.331344	6.61359	11.3251	0.000764647	0.0164548	down-regulated
ARL6IP1	-0.330833	7.62701	20.6999	5.37191e-06	0.000398962	down-regulated
ZADH2	-0.330701	4.53173	24.8996	6.03964e-07	6.62728e-05	down-regulated
PXMP2	-0.329159	6.0847	8.57487	0.00340834	0.0429416	down-regulated
SETBP1	-0.329092	3.1466	10.7466	0.00104469	0.0200186	down-regulated
ZNF649	-0.328756	1.58115	9.38855	0.00218345	0.0324718	down-regulated
TIPARP	-0.3287	4.46385	16.6367	4.52668e-05	0.00216215	down-regulated
RCSD1	0.327636	2.74355	8.75015	0.00309577	0.0403278	up-regulated
MT.CO1	-0.327581	14.0753	11.7497	0.000608544	0.0141722	down-regulated
ACADM	-0.327422	6.68353	9.4631	0.00209646	0.0316418	down-regulated
BCKDHA	-0.327356	2.49026	10.0589	0.00151615	0.0255771	down-regulated
NDRG2	-0.32683	7.50264	10.7086	0.00106638	0.0201373	down-regulated
PSMB10	0.326574	4.5343	11.8178	0.000586675	0.0138098	up-regulated
ETFDH	-0.325171	5.73866	10.3395	0.0013021	0.0230207	down-regulated
MEIS1	-0.325145	2.29538	17.8344	2.40982e-05	0.00130451	down-regulated
HGH1	0.324028	5.71071	11.2481	0.000797064	0.0168528	up-regulated
TPRN	0.323441	5.18215	8.14307	0.00432261	0.0498523	up-regulated
DNAJC25	-0.323074	4.30299	13.6731	0.000217545	0.00697991	down-regulated
APOBR	0.323048	2.62424	11.0871	0.000869293	0.0179154	up-regulated
LPHN2	-0.322783	5.3105	8.92955	0.00280594	0.0382713	down-regulated
FAM161A	-0.32234	1.28875	9.69769	0.001845	0.0292741	down-regulated
TVP23A	0.321318	-0.664618	9.92316	0.00163212	0.0270067	up-regulated
ENPP1	-0.32122	6.04613	10.8743	0.00097506	0.019311	down-regulated
BHLHE40	-0.320598	7.13652	9.13086	0.00251333	0.0357622	down-regulated
HERC1	-0.320289	5.23497	16.2848	5.44997e-05	0.00246768	down-regulated
ZNF570	-0.32027	1.89562	11.3506	0.000754218	0.016304	down-regulated
GIMAP2	0.319862	2.78678	10.2858	0.00134055	0.0233637	up-regulated
MT.CO3	-0.319293	13.2057	11.9304	0.000552259	0.0133198	down-regulated
TRAF1	0.319247	3.28457	15.2293	9.52155e-05	0.00382748	up-regulated
PSMB8	0.318773	6.6262	9.28054	0.00231601	0.0338643	up-regulated
C19orf53	-0.318373	6.48576	12.416	0.000425669	0.0111979	down-regulated
CHMP4C	0.317807	3.50523	11.6271	0.000649989	0.0146728	up-regulated
SFI1	0.317734	3.9905	9.54372	0.00200635	0.0308122	up-regulated
XPO4	-0.317581	3.95311	19.5938	9.578e-06	0.000637486	down-regulated
CPT2	-0.317054	5.92506	11.3436	0.000757103	0.0163213	down-regulated
DOK1	0.316155	2.09852	9.21385	0.00240191	0.0344991	up-regulated
NLRC5	0.313754	4.45024	9.02316	0.0026658	0.0369811	up-regulated
ZNF845	-0.312881	1.72686	8.42505	0.00370087	0.0453031	down-regulated
CBWD1	-0.312439	2.77786	18.8419	1.4201e-05	0.000882491	down-regulated
CDON	0.312382	2.29722	9.04109	0.00263978	0.0367458	up-regulated
CEP128	-0.3113	1.11538	9.18183	0.0024443	0.0350097	down-regulated
BNIP3L	-0.309635	5.095	15.2783	9.27772e-05	0.00375424	down-regulated
TUBE1	-0.309517	3.2958	9.55333	0.00199587	0.0307329	down-regulated
MYH10	-0.305946	5.5317	9.37687	0.00219741	0.0325205	down-regulated
NDUFA5	-0.305454	5.8287	20.5074	5.93996e-06	0.000435836	down-regulated
GIMAP4	0.304647	4.17061	9.26276	0.0023386	0.0339877	up-regulated
COL27A1	-0.304646	5.84201	8.327	0.003906	0.0468259	down-regulated
MXD1	-0.303989	3.47703	10.7754	0.00102858	0.0198945	down-regulated
LSM8	0.303772	4.32875	10.2906	0.00133713	0.0233637	up-regulated
PPAP2B	-0.303315	6.58929	8.7601	0.00307893	0.0401944	down-regulated
CBWD3	-0.302555	-1.26691	10.8203	0.00100391	0.0196488	down-regulated
NUMBL	-0.301757	2.77544	9.69684	0.00184586	0.0292741	down-regulated
RRS1	0.301071	4.90798	8.91227	0.00283261	0.0383372	up-regulated
POGLUT1	-0.301025	3.44131	19.3258	1.1021e-05	0.000706501	down-regulated
TRAM1	0.299984	8.07967	16.8523	4.04043e-05	0.00198437	up-regulated
ITPRIP	-0.299373	4.12278	9.42875	0.0021361	0.0320535	down-regulated
OSBPL11	-0.29922	4.3191	13.6897	0.000215632	0.00695901	down-regulated
CTC.479C5.12	0.299173	0.23465	8.88512	0.00287504	0.0386011	up-regulated
SERPINH1	-0.298827	6.71753	8.39978	0.00375266	0.0457821	down-regulated
PECR	-0.298364	6.70678	8.53558	0.0034827	0.0435516	down-regulated
SCRIB	0.297852	6.6845	12.761	0.000353917	0.00990969	up-regulated
ABHD6	-0.297661	5.07281	8.50933	0.00353331	0.0439294	down-regulated
CPOX	-0.29743	4.32991	22.3501	2.27199e-06	0.000203477	down-regulated
ARMC6	-0.297264	5.63899	9.12425	0.00252243	0.0357662	down-regulated
POR	-0.297225	9.29776	8.25573	0.00406235	0.048085	down-regulated
PINK1	-0.297026	5.14107	8.45345	0.00364352	0.0448263	down-regulated
PRKAG2	-0.296927	4.52513	9.53977	0.00201066	0.0308122	down-regulated
NDUFS1	-0.29686	6.811	28.1629	1.11522e-07	1.63655e-05	down-regulated
PTBP2	-0.296797	3.20097	15.0061	0.000107164	0.0040917	down-regulated
ZNF517	0.296513	4.07691	9.40569	0.00216313	0.0322483	up-regulated
WWP1	0.29645	6.99616	13.9109	0.000191686	0.00632719	up-regulated
LAP3	0.295818	6.93454	9.32566	0.00225967	0.0333206	up-regulated
COQ10A	-0.295531	4.42127	8.22215	0.00413821	0.048652	down-regulated
C15orf39	0.294838	4.47206	10.8992	0.000962077	0.01921	up-regulated
MT.ATP6	-0.293678	12.2939	9.53122	0.00202006	0.0308559	down-regulated
DMPK	-0.292048	3.75818	9.73047	0.00181238	0.0290248	down-regulated
ATP6V1H	0.292038	5.18652	16.9679	3.80182e-05	0.00188236	up-regulated
NFIB	-0.291787	5.54676	12.3723	0.000435758	0.0113167	down-regulated
ZFP41	0.291698	3.46762	9.12572	0.00252041	0.0357662	up-regulated
STPG1	-0.290998	2.03845	11.641	0.000645151	0.0146728	down-regulated
TOP1MT	0.290992	5.60364	8.75044	0.00309527	0.0403278	up-regulated
OGDH	-0.290925	7.07365	15.1088	0.000101491	0.00396204	down-regulated
ACO1	-0.290873	7.30223	10.4448	0.00122996	0.0221285	down-regulated
FBXL6	0.290851	5.0134	8.58023	0.00339832	0.0428927	up-regulated
EID1	-0.290175	6.53751	18.3429	1.84507e-05	0.00109108	down-regulated
UGCG	-0.289824	5.45052	11.1057	0.000860613	0.0178519	down-regulated
GSDMD	0.289503	7.40123	11.25	0.000796211	0.0168528	up-regulated
POLR3D	-0.289259	3.24663	10.8153	0.00100664	0.0196488	down-regulated
NBEAL2	0.288803	4.31971	11.0233	0.00089975	0.0183127	up-regulated
ZNF341	-0.287353	2.67971	9.42127	0.00214483	0.0320733	down-regulated
NAGA	-0.287347	5.92588	13.4083	0.000250519	0.00768593	down-regulated
C17orf59	0.286581	3.16208	11.4194	0.00072681	0.0159218	up-regulated
ABI3	0.285875	2.96146	8.20036	0.00418821	0.0489093	up-regulated
PARP10	0.284618	6.87427	10.0986	0.00148386	0.0251718	up-regulated
WDR13	0.284018	6.93727	8.36096	0.00383367	0.0463235	up-regulated
CYCS	-0.283557	6.8878	12.4562	0.000416604	0.011007	down-regulated
MMACHC	-0.282839	4.63321	14.8123	0.000118761	0.00441009	down-regulated
JADE2	0.281998	4.34916	14.2164	0.000162946	0.00557494	up-regulated
VAMP1	-0.281866	2.64135	8.39271	0.00376728	0.0457821	down-regulated
ACOX1	-0.281626	7.88825	8.86093	0.00291339	0.038791	down-regulated
SMIM8	-0.280541	2.4819	16.7572	4.24806e-05	0.00205323	down-regulated
OSTM1	-0.280193	4.56411	12.2642	0.000461737	0.0117656	down-regulated
ZYG11B	-0.279752	5.10015	13.8603	0.000196916	0.00643011	down-regulated
SMPDL3A	-0.279001	5.2649	8.38136	0.00379088	0.0459432	down-regulated
PRR29	0.278701	0.260217	8.20572	0.00417585	0.0488117	up-regulated
ADAL	-0.278492	2.93027	12.3877	0.000432177	0.0113021	down-regulated
EPB41L5	-0.277264	5.21124	14.3502	0.000151766	0.0052664	down-regulated
TECR	-0.275121	7.10547	11.3719	0.000745632	0.0162175	down-regulated
EEF1D	0.274444	7.13351	10.8432	0.000991589	0.0195114	up-regulated
KIAA2013	-0.274308	6.32392	15.1157	0.000101119	0.00396204	down-regulated
CFL2	-0.274232	6.09975	10.4184	0.00124769	0.0222828	down-regulated
CEP70	-0.274219	4.1295	14.1711	0.000166914	0.0056947	down-regulated
MLYCD	-0.274178	4.74802	8.76867	0.00306449	0.0400918	down-regulated
NIPSNAP3B	-0.273428	-0.243104	8.86477	0.00290727	0.038791	down-regulated
GLMN	-0.273402	2.07393	18.5346	1.66847e-05	0.0010161	down-regulated
HES1	-0.272917	5.29659	9.2678	0.00233218	0.0339378	down-regulated
ZNF707	0.272904	3.16603	16.3028	5.39831e-05	0.00245834	up-regulated
C5orf56	0.27269	2.14658	10.4491	0.00122706	0.0221248	up-regulated
MT.ND4	-0.272514	13.679	8.25902	0.00405501	0.0480573	down-regulated
NBEAL1	-0.271613	2.80871	10.7816	0.00102516	0.0198945	down-regulated
EPM2AIP1	-0.271174	4.51012	16.2065	5.67997e-05	0.00252717	down-regulated
TOMM40	-0.271171	6.17954	10.5277	0.00117597	0.0215713	down-regulated
DCBLD1	-0.269545	3.44769	14.2618	0.00015906	0.00548826	down-regulated
EP400NL	-0.269336	3.30725	12.0005	0.000531868	0.0130083	down-regulated
KIAA1958	-0.268596	3.58127	10.8957	0.000963895	0.0192148	down-regulated
ZFPM1	-0.268263	3.83813	8.54811	0.0034588	0.0433306	down-regulated
WDYHV1	0.267046	3.31261	8.66884	0.00323697	0.0415013	up-regulated
ARFGEF1	0.266985	5.37938	18.201	1.98776e-05	0.00114743	up-regulated
PPTC7	-0.266918	4.84199	14.6109	0.000132145	0.00476352	down-regulated
CLCN6	-0.266889	3.7003	13.8763	0.000195246	0.00639273	down-regulated
LANCL1	-0.265819	5.46057	16.302	5.40064e-05	0.00245834	down-regulated
ZNF615	-0.264368	1.96992	9.22498	0.00238735	0.0343711	down-regulated
CCDC25	-0.263746	4.97223	11.3488	0.000754963	0.016304	down-regulated
EIF4G3	-0.263368	5.44427	16.8157	4.11903e-05	0.00201485	down-regulated
HSDL2	-0.263262	7.07196	9.04458	0.00263475	0.0367458	down-regulated
IRF2BP1	-0.262868	5.32037	10.4968	0.00119583	0.0217622	down-regulated
C17orf49	0.262133	0.33805	11.8131	0.000588166	0.0138098	up-regulated
DHFR	-0.262047	4.07785	8.39198	0.00376881	0.0457821	down-regulated
TAB2	-0.261944	5.61958	11.9216	0.000554856	0.013356	down-regulated
EXTL2	-0.261761	3.24942	15.6487	7.62635e-05	0.00319206	down-regulated
ORAI3	-0.261408	4.8295	8.92541	0.0028123	0.0383152	down-regulated
C8orf76	0.260959	3.41616	8.3433	0.00387113	0.0464994	up-regulated
IL3RA	0.260081	2.79854	9.29942	0.00229227	0.0336789	up-regulated
MAF1	0.259852	6.70298	9.64285	0.0019009	0.0296445	up-regulated
NFIA	-0.259744	5.87028	9.98074	0.00158186	0.0263571	down-regulated
FKBP7	-0.259711	2.51045	10.4211	0.00124581	0.0222819	down-regulated
FAM210B	-0.25927	6.67456	10.1229	0.0014644	0.024946	down-regulated
EXTL3	-0.258991	4.80908	10.0719	0.00150551	0.025433	down-regulated
SIGMAR1	-0.258881	7.63866	11.5923	0.000662261	0.0147605	down-regulated
DCBLD2	-0.258449	4.49379	13.3848	0.000253666	0.00769867	down-regulated
EHBP1L1	0.25747	5.00213	13.3834	0.00025386	0.00769867	up-regulated
TNS1	-0.255388	6.54017	8.71663	0.00315321	0.0408936	down-regulated
DCAKD	-0.255057	4.77057	15.0253	0.000106082	0.00406314	down-regulated
TMTC3	-0.254929	3.84085	19.4214	1.04826e-05	0.00067914	down-regulated
XPO7	-0.254861	5.0412	12.5883	0.000388173	0.0105414	down-regulated
HMGN3	-0.254586	5.43533	11.0099	0.000906265	0.0183504	down-regulated
ERAP1	0.253971	6.0171	8.62631	0.00331343	0.0421755	up-regulated
SH3BP2	0.253663	5.32723	8.71502	0.00315599	0.0408936	up-regulated
FAM188A	-0.253586	3.31157	15.8881	6.71988e-05	0.0028498	down-regulated
CPNE8	-0.253245	3.47886	8.46927	0.00361196	0.0445731	down-regulated
KIAA0556	0.252377	3.6458	11.635	0.000647238	0.0146728	up-regulated
PKIG	-0.251669	4.9307	15.0526	0.000104559	0.00403014	down-regulated
NEDD4L	-0.251335	5.9404	8.29341	0.00397892	0.0473274	down-regulated
SMIM20	0.250227	4.48803	9.52296	0.00202917	0.0308559	up-regulated
CLK1	-0.250054	5.50535	10.5166	0.00118307	0.0216602	down-regulated
ALDH9A1	-0.249657	7.13913	10.3289	0.0013096	0.0230207	down-regulated
RANBP6	-0.249497	4.06714	11.9646	0.000542221	0.0132061	down-regulated
TAPBP	0.249486	8.34765	12.9442	0.000320922	0.00926263	up-regulated
ADIPOR2	-0.249398	7.01952	10.8334	0.000996858	0.0195519	down-regulated
LYN	0.249136	4.94548	9.60608	0.00193934	0.0300524	up-regulated
PNRC2	-0.249092	4.84993	23.6446	1.15872e-06	0.000111128	down-regulated
ALG10B	-0.247216	2.45951	8.14154	0.00432626	0.0498523	down-regulated
ATPAF1	-0.247007	5.90613	16.0642	6.12309e-05	0.00267309	down-regulated
INTS10	-0.246226	5.0532	13.9987	0.000182941	0.0061047	down-regulated
KMT2B	0.245829	5.58441	8.64982	0.00327094	0.0417815	up-regulated
MPLKIP	-0.245562	5.61479	8.86331	0.00290959	0.038791	down-regulated
FAM210A	-0.244976	3.90084	23.9365	9.95682e-07	9.94049e-05	down-regulated
BTN2A2	0.244787	3.51841	8.65137	0.00326816	0.0417815	up-regulated
RTTN	-0.244752	2.68204	11.4705	0.000707096	0.015574	down-regulated
SLC35A3	-0.244088	4.96528	8.62419	0.00331729	0.042176	down-regulated
DDHD2	-0.24406	3.74621	9.46926	0.00208943	0.0315748	down-regulated
SERPINB1	0.242936	6.20018	9.65083	0.00189266	0.0296445	up-regulated
FASTKD1	-0.242231	3.74077	10.6821	0.00108176	0.0203155	down-regulated
HAUS6	-0.24161	3.49819	10.2656	0.00135533	0.0235156	down-regulated
FAM126B	-0.24147	3.46678	14.916	0.000112405	0.00423867	down-regulated
LPXN	0.240412	3.16101	10.6566	0.00109682	0.0205144	up-regulated
DMWD	-0.24021	4.0361	11.1324	0.000848338	0.0177234	down-regulated
DNAJC19	-0.240188	5.03377	12.3638	0.00043774	0.011344	down-regulated
COX7A2	-0.240033	6.86433	8.15819	0.00428672	0.0496787	down-regulated
CBWD5	-0.239814	1.84064	9.83008	0.00171681	0.0280084	down-regulated
ZNF480	-0.239801	3.55526	12.4908	0.000408959	0.0109235	down-regulated
IDH1	-0.239009	8.2883	9.6747	0.00186823	0.0294957	down-regulated
RPF2	-0.23898	4.90439	11.0084	0.000906975	0.0183504	down-regulated
BOLA3	-0.238723	4.0144	9.98307	0.00157986	0.0263571	down-regulated
GPN3	-0.238571	4.36876	17.65	2.65513e-05	0.00138203	down-regulated
FBXO10	-0.237975	2.71763	8.71662	0.00315323	0.0408936	down-regulated
C19orf44	0.237758	2.65814	11.72	0.000618305	0.014252	up-regulated
ARL6	-0.237345	0.530548	9.68882	0.00185392	0.0293617	down-regulated
DHFRL1	-0.237076	2.79469	11.0756	0.000874698	0.017978	down-regulated
TSHZ1	-0.236639	4.34444	12.5823	0.000389426	0.0105414	down-regulated
DNAJC16	-0.236043	4.79385	14.2747	0.000157972	0.0054662	down-regulated
LIMD1	-0.235729	5.5172	11.7029	0.000624027	0.0143138	down-regulated
HADHB	-0.235447	7.66423	11.6256	0.000650518	0.0146728	down-regulated
HEBP2	-0.235368	5.96023	8.2146	0.00415548	0.0487223	down-regulated
NFIC	-0.235354	7.36661	8.86048	0.0029141	0.038791	down-regulated
DNAJB5	-0.234328	2.57036	10.7717	0.00103066	0.0198945	down-regulated
AP2M1	-0.233947	7.81693	17.1144	3.51936e-05	0.00174962	down-regulated
MTFR1L	-0.233922	5.57649	15.069	0.000103653	0.0040079	down-regulated
CDC37L1	-0.233863	4.74824	8.22903	0.00412256	0.0485174	down-regulated
PYROXD1	-0.233727	3.62222	14.68	0.000127388	0.00464548	down-regulated
VCL	-0.23359	5.44026	8.40416	0.00374364	0.0457621	down-regulated
KNSTRN	-0.233492	3.5656	10.5847	0.00114027	0.0210751	down-regulated
C12orf29	-0.232828	3.52231	21.211	4.11393e-06	0.000325374	down-regulated
INPP5F	0.232646	2.67594	9.36134	0.0022161	0.0327575	up-regulated
PTDSS1	0.231156	6.41529	8.67215	0.0032311	0.0415013	up-regulated
FAHD2A	-0.231077	4.96204	8.97901	0.00273098	0.0376485	down-regulated
OPA1	-0.230846	5.68489	20.7615	5.20173e-06	0.000388693	down-regulated
TMEM68	0.229997	3.93516	11.6283	0.000649543	0.0146728	up-regulated
TRAPPC9	0.229453	5.30005	10.3296	0.00130911	0.0230207	up-regulated
MLLT4	-0.229446	6.40977	8.5127	0.00352676	0.0439294	down-regulated
TMEM241	-0.228411	2.22093	8.95467	0.00276761	0.0379185	down-regulated
SDHB	-0.227992	6.79452	8.55998	0.00343634	0.0431491	down-regulated
STK10	0.227587	4.40561	9.72938	0.00181345	0.0290248	up-regulated
ARL13B	-0.22711	2.29254	8.18971	0.00421288	0.0491032	down-regulated
GLRX5	-0.227095	6.21451	9.42016	0.00214612	0.0320733	down-regulated
ETFA	-0.226954	7.56111	9.53644	0.00201432	0.0308221	down-regulated
SLC25A53	0.226778	1.26014	8.91657	0.00282595	0.0383372	up-regulated
ABCD3	-0.226076	6.62528	11.0113	0.000905603	0.0183504	down-regulated
ZNF573	-0.225606	-0.0850072	9.59145	0.00195486	0.0302544	down-regulated
ZBTB43	-0.225088	3.30047	9.70349	0.00183918	0.0292444	down-regulated
KLHL24	-0.224797	5.23215	11.0215	0.0009006	0.0183127	down-regulated
SPEN	-0.224211	5.57722	10.7455	0.00104531	0.0200186	down-regulated
SECISBP2L	-0.224198	4.86459	9.82807	0.00171869	0.0280084	down-regulated
MIOS	-0.223656	3.75834	17.8495	2.39077e-05	0.00129998	down-regulated
SEC62	-0.223315	6.98451	18.4564	1.73833e-05	0.00104863	down-regulated
POLE	-0.22294	5.20742	10.4881	0.00120149	0.0218094	down-regulated
TOP3A	-0.222643	4.1828	13.4249	0.000248303	0.0076501	down-regulated
RIOK3	-0.222361	5.94181	16.2215	5.63501e-05	0.00252332	down-regulated
CYP20A1	-0.221676	4.53875	24.5504	7.23908e-07	7.8725e-05	down-regulated
LRRC40	-0.221618	3.49956	9.12532	0.00252096	0.0357662	down-regulated
CALD1	-0.221455	7.95374	11.045	0.000889267	0.0181786	down-regulated
SLC2A8	-0.22103	5.00925	9.0481	0.00262968	0.0367458	down-regulated
LRRC58	-0.221002	5.04981	10.8597	0.000982803	0.0194012	down-regulated
CEP57L1	-0.220664	2.31094	9.94042	0.00161689	0.0268307	down-regulated
DDRGK1	0.220636	6.63229	9.41126	0.00215657	0.03219	up-regulated
DGKQ	0.220307	4.32008	10.4077	0.00125494	0.0223795	up-regulated
GFM1	-0.219703	5.72833	16.5511	4.73554e-05	0.00222698	down-regulated
WDR7	-0.219692	3.76566	12.9532	0.000319384	0.00924012	down-regulated
DDI2	-0.219686	5.863	8.21079	0.0041642	0.0487223	down-regulated
MTERF3	0.219329	4.27388	8.40307	0.00374588	0.0457621	up-regulated
MCTS1	0.218679	5.19868	9.73502	0.0018079	0.0290248	up-regulated
C17orf58	-0.218388	4.07215	8.31479	0.00393235	0.0469108	down-regulated
TERF1	0.217616	4.36033	11.6805	0.000631574	0.0144326	up-regulated
HYKK	-0.217354	2.22602	9.18197	0.00244411	0.0350097	down-regulated
ORC3	-0.216244	4.28596	9.64353	0.0019002	0.0296445	down-regulated
LIN7C	-0.215554	4.9911	20.022	7.65578e-06	0.000516584	down-regulated
MTRF1L	-0.214861	2.49244	13.377	0.000254726	0.00769867	down-regulated
TCEB3	-0.214268	5.51916	14.9779	0.000108777	0.00411601	down-regulated
SDHD	-0.213804	6.52636	9.23869	0.00236954	0.0341956	down-regulated
MTERF1	-0.213773	2.95575	11.605	0.000657746	0.0147267	down-regulated
CCNC	-0.213738	5.66162	10.7339	0.00105192	0.0200454	down-regulated
CNBP	-0.21367	7.84671	23.5606	1.21043e-06	0.00011518	down-regulated
ORAI1	0.213659	4.53559	8.81631	0.00298549	0.0393178	up-regulated
ZNF7	0.213255	4.15029	9.88735	0.00166419	0.0273178	up-regulated
PIGK	-0.212738	4.54836	11.7274	0.000615851	0.014252	down-regulated
ENOX2	0.212402	3.28701	8.91012	0.00283595	0.0383372	up-regulated
C19orf54	-0.21209	3.5168	8.82346	0.00297382	0.0392853	down-regulated
ENOSF1	-0.212004	5.47165	9.37691	0.00219736	0.0325205	down-regulated
EMC1	-0.211983	5.45109	12.9907	0.000313035	0.00914332	down-regulated
PIK3R4	-0.21158	4.66114	11.6083	0.000656585	0.0147267	down-regulated
CPSF1	0.210743	6.52404	8.35199	0.00385266	0.046369	up-regulated
ZNF138	-0.210394	2.34052	12.3848	0.000432841	0.0113021	down-regulated
DCUN1D1	-0.209739	4.89239	13.3994	0.000251709	0.00769867	down-regulated
TIMM50	-0.209612	5.98385	9.24627	0.00235975	0.0341352	down-regulated
PTPN6	0.209574	5.11489	11.2418	0.000799747	0.0168528	up-regulated
RMND5A	-0.209309	6.39439	8.97803	0.00273246	0.0376485	down-regulated
ZWILCH	-0.209139	3.02747	8.7232	0.00314187	0.0408612	down-regulated
LMAN1	-0.209052	7.44249	8.62611	0.00331379	0.0421755	down-regulated
ZNF747	-0.208984	3.96628	10.4331	0.00123778	0.0222363	down-regulated
COMMD9	-0.207137	5.26353	8.81659	0.00298504	0.0393178	down-regulated
TEX2	-0.207068	5.86029	9.52877	0.00202275	0.0308559	down-regulated
ZZZ3	-0.207036	4.66371	16.6449	4.50705e-05	0.00216215	down-regulated
FBXO7	-0.206969	6.86728	9.75205	0.00179123	0.0289087	down-regulated
NAPEPLD	-0.206926	3.76055	12.0364	0.000521711	0.0127856	down-regulated
RBMXL1	-0.206454	3.61589	9.10242	0.00255271	0.035988	down-regulated
TMEM60	-0.206102	3.72306	11.8104	0.000589016	0.0138098	down-regulated
GOLGA7	-0.205953	5.17274	9.38361	0.00218934	0.0324801	down-regulated
PRPSAP2	-0.20586	4.30438	9.665	0.00187812	0.0295688	down-regulated
MPV17	-0.205635	4.76669	8.22893	0.00412278	0.0485174	down-regulated
NBN	0.205194	5.24379	9.73141	0.00181146	0.0290248	up-regulated
AGO3	-0.20504	3.33119	11.5645	0.000672232	0.014914	down-regulated
PKN2	-0.20498	4.66885	10.608	0.00112602	0.0209388	down-regulated
AP5M1	-0.204925	4.56924	10.2312	0.00138086	0.0239167	down-regulated
KIAA0391	-0.203874	1.67804	12.6432	0.000376944	0.0103873	down-regulated
SIKE1	-0.203863	4.46201	16.6408	4.51682e-05	0.00216215	down-regulated
TMX3	-0.203651	4.2115	9.10224	0.00255297	0.035988	down-regulated
USP32	-0.203576	4.59129	9.27337	0.0023251	0.0339378	down-regulated
ABHD10	-0.203488	4.97647	13.2764	0.000268766	0.00804316	down-regulated
SUN1	-0.203289	6.11699	10.3099	0.00132319	0.0232179	down-regulated
CCDC22	0.202852	4.46484	13.5514	0.000232124	0.00733765	up-regulated
GPATCH11	-0.202757	2.90589	15.1504	9.92786e-05	0.00391331	down-regulated
PHACTR4	-0.202535	5.25707	13.0913	0.000296678	0.00879206	down-regulated
FAM73A	-0.202497	4.11882	8.6088	0.00334543	0.0424452	down-regulated
NPC1	-0.20169	5.21278	8.50445	0.00354279	0.0439422	down-regulated
PEX2	0.201591	5.24488	11.2832	0.000782134	0.0166837	up-regulated
SNRK	-0.201365	4.94246	9.4296	0.00213511	0.0320535	down-regulated
ZFYVE9	-0.200559	4.02556	10.787	0.00102214	0.0198876	down-regulated
NAPB	0.20035	3.18283	9.82223	0.00172416	0.0280377	up-regulated
RABL3	-0.199749	4.25481	16.3346	5.30847e-05	0.00243989	down-regulated
NUDT16	-0.199232	6.07474	8.27827	0.00401224	0.0476307	down-regulated
ZNF101	0.199043	2.66327	12.0615	0.00051475	0.0126811	up-regulated
ALKBH5	-0.198428	6.2893	10.5662	0.00115173	0.0212547	down-regulated
CNOT7	-0.198138	5.27612	8.68781	0.00320346	0.0412891	down-regulated
KPNA1	-0.197621	5.28941	17.7626	2.5025e-05	0.00133686	down-regulated
GNL2	-0.197346	5.55274	13.9613	0.000186609	0.00621009	down-regulated
TRAFD1	0.197049	4.52441	10.7685	0.00103244	0.0198973	up-regulated
ZNF197	-0.196992	3.48771	11.718	0.000618993	0.014252	down-regulated
AP4S1	-0.196827	2.25923	8.14511	0.00431775	0.0498485	down-regulated
RWDD2B	-0.195731	4.07867	8.72229	0.00314343	0.0408612	down-regulated
RAB2A	0.195114	7.14397	8.33659	0.00388544	0.0466252	up-regulated
ATP5B	-0.195061	9.31157	9.66176	0.00188143	0.0295688	down-regulated
ECE1	-0.195026	6.78759	8.88811	0.00287034	0.038588	down-regulated
JARID2	0.194721	3.73627	8.24202	0.00409316	0.0483088	up-regulated
FKTN	-0.193517	3.44757	8.96156	0.0027572	0.037834	down-regulated
DCUN1D3	-0.192366	3.19399	8.32065	0.00391968	0.0468575	down-regulated
LSM14B	-0.192044	4.90191	9.14388	0.00249551	0.0355917	down-regulated
MKNK2	-0.191392	6.88228	8.21874	0.004146	0.0486965	down-regulated
RNF7	-0.191244	5.56082	14.3934	0.000148319	0.00520613	down-regulated
CTC1	0.190415	3.77004	8.87702	0.00288782	0.0386949	up-regulated
HP1BP3	-0.189965	6.39502	12.2319	0.000469797	0.0119211	down-regulated
TSPAN17	0.189958	5.28777	9.39874	0.00217134	0.0323313	up-regulated
C9orf41	-0.189888	3.98087	11.0744	0.000875286	0.017978	down-regulated
RPP14	-0.189854	4.26003	14.7052	0.000125698	0.00459761	down-regulated
ISCA1	-0.188841	4.93937	10.7651	0.0010343	0.0199017	down-regulated
FEM1B	-0.188164	5.47413	10.3308	0.00130826	0.0230207	down-regulated
BZW1	-0.188136	6.48517	11.302	0.000774217	0.0165978	down-regulated
ZNF330	-0.187558	4.40615	8.38232	0.00378888	0.0459432	down-regulated
LRRFIP1	-0.186451	6.12001	9.42806	0.0021369	0.0320535	down-regulated
MON2	-0.186292	4.90354	10.7286	0.00105493	0.0200454	down-regulated
HBS1L	-0.185973	5.15809	11.0445	0.000889526	0.0181786	down-regulated
CCDC47	-0.185936	7.04724	9.28849	0.00230598	0.0337989	down-regulated
PREPL	-0.185806	4.68449	8.54671	0.00346147	0.0433306	down-regulated
NUP188	-0.185747	4.86224	8.21226	0.00416083	0.0487223	down-regulated
VKORC1L1	-0.185725	5.44045	14.4262	0.000145763	0.00515483	down-regulated
TIMM21	-0.185364	4.07795	13.2652	0.000270381	0.00807166	down-regulated
ASB7	-0.18521	3.55698	10.7091	0.00106609	0.0201373	down-regulated
GNAQ	-0.185179	5.49667	11.0876	0.000869064	0.0179154	down-regulated
RAB2B	-0.185174	3.37355	11.7398	0.000611784	0.0142205	down-regulated
WDR77	-0.184836	4.30265	9.51967	0.00203281	0.0308559	down-regulated
ATP5A1	-0.184704	8.77501	9.38613	0.00218634	0.0324751	down-regulated
OSGEPL1	-0.1846	2.95032	11.9808	0.00053752	0.0131202	down-regulated
PDE8A	-0.184536	4.98393	9.11995	0.00252837	0.0358088	down-regulated
PDHB	-0.184463	6.15469	10.7317	0.00105316	0.0200454	down-regulated
PMS1	-0.184352	3.04197	13.5346	0.000234202	0.00737102	down-regulated
NARS	-0.18408	6.76537	12.8684	0.000334172	0.00950984	down-regulated
RYBP	-0.183795	4.94475	10.5938	0.00113467	0.0210034	down-regulated
MRPS22	-0.183671	5.08549	16.2347	5.59598e-05	0.00251509	down-regulated
IFT122	-0.183256	4.0263	9.93337	0.00162309	0.0268969	down-regulated
ZNF12	-0.1827	3.93209	10.7111	0.00106493	0.0201373	down-regulated
INVS	-0.181693	3.21438	9.77139	0.00177249	0.0286838	down-regulated
EID2	-0.181338	3.35677	8.88346	0.00287766	0.0386011	down-regulated
LIN52	-0.180814	3.17068	8.69114	0.00319761	0.0412573	down-regulated
CD164	-0.180565	7.63562	8.92962	0.00280582	0.0382713	down-regulated
AKT2	-0.180462	6.90487	9.61932	0.00192541	0.0298746	down-regulated
DHX36	-0.180356	4.62416	11.8086	0.000589579	0.0138098	down-regulated
COPS2	-0.179484	5.50305	18.0603	2.14016e-05	0.00119028	down-regulated
NELFCD	-0.17938	6.41538	9.99871	0.0015665	0.0263173	down-regulated
GNS	-0.178843	7.48387	8.47727	0.00359611	0.0444225	down-regulated
CLNS1A	0.17876	6.11905	8.58104	0.00339682	0.0428927	up-regulated
TRAPPC6B	-0.178668	4.34751	13.9153	0.000191231	0.00632719	down-regulated
ALG2	-0.178588	5.24488	9.11132	0.00254033	0.0359363	down-regulated
RAD18	-0.177742	3.40657	9.02592	0.00266178	0.0369675	down-regulated
COQ6	-0.17656	3.7339	8.39137	0.00377007	0.0457821	down-regulated
PCMT1	-0.176404	5.38504	8.57011	0.00341727	0.0429539	down-regulated
MRPL3	-0.176048	5.58449	16.1156	5.95913e-05	0.00261321	down-regulated
UBAC1	-0.17595	4.81947	12.1687	0.000485977	0.0121978	down-regulated
PITHD1	-0.175774	5.0331	8.97428	0.00273806	0.0376831	down-regulated
FYTTD1	-0.175689	5.10139	14.423	0.000146011	0.00515483	down-regulated
SLC35A5	-0.175182	4.26123	10.0244	0.00154478	0.0259881	down-regulated
CBWD2	-0.17509	2.52933	11.801	0.000591996	0.0138132	down-regulated
PDS5A	-0.174544	6.20131	10.7732	0.00102978	0.0198945	down-regulated
NR2C1	-0.174183	3.93527	9.97813	0.00158411	0.0263585	down-regulated
TRIM39	0.174169	3.62891	8.58421	0.0033909	0.042888	up-regulated
PPM1B	-0.174096	5.46196	9.24844	0.00235696	0.0341352	down-regulated
SENP2	-0.173747	4.86959	11.1222	0.000853024	0.0177604	down-regulated
PPID	-0.173196	5.12906	8.25358	0.00406717	0.0480952	down-regulated
KDM4A	-0.172541	4.96215	8.15098	0.00430379	0.0498094	down-regulated
NDUFB4	-0.17133	6.47777	9.77054	0.00177331	0.0286838	down-regulated
PPP1CB	-0.171319	6.785	14.2409	0.000160834	0.0055182	down-regulated
PIAS2	-0.170893	3.90564	12.0703	0.000512317	0.0126572	down-regulated
VAPB	-0.170735	5.6628	12.1694	0.000485804	0.0121978	down-regulated
TWF1	-0.170184	5.09817	8.51903	0.00351451	0.0439043	down-regulated
RNF168	-0.169672	3.8301	9.28409	0.00231153	0.0338395	down-regulated
APPL1	-0.169211	4.74588	9.87339	0.00167686	0.0274888	down-regulated
MTPAP	-0.169194	4.1058	14.631	0.000130747	0.00475372	down-regulated
POT1	-0.169149	3.78037	8.30236	0.00395937	0.047187	down-regulated
USP33	-0.168968	4.98253	9.71297	0.00182972	0.0291701	down-regulated
AP4E1	-0.168902	3.1178	9.99492	0.00156973	0.0263351	down-regulated
SLC25A17	-0.168212	4.34925	13.6422	0.00022116	0.00705165	down-regulated
PDE12	-0.168147	4.81575	13.3803	0.000254286	0.00769867	down-regulated
XPO1	-0.167772	6.64371	14.2553	0.000159608	0.00549159	down-regulated
STAM	-0.167632	3.67292	9.34013	0.00224189	0.0330985	down-regulated
RNF185	-0.167523	5.46043	8.49115	0.00356879	0.0441298	down-regulated
HPS6	0.166566	3.89414	10.4524	0.00122489	0.0221248	up-regulated
OSTF1	-0.16586	4.67553	9.71861	0.00182411	0.0291482	down-regulated
DFFA	-0.165573	5.06414	8.45077	0.00364889	0.0448471	down-regulated
NUPL2	-0.16507	4.17269	12.8255	0.000341918	0.00966256	down-regulated
TWISTNB	-0.164906	3.6867	9.52258	0.00202959	0.0308559	down-regulated
SNAPC3	-0.164768	3.95201	8.77964	0.00304611	0.0398942	down-regulated
COA5	-0.164617	4.5301	10.4738	0.00121079	0.0219455	down-regulated
OXSR1	-0.163755	4.89543	10.6468	0.00110264	0.0205668	down-regulated
KDSR	-0.163339	5.87245	9.2205	0.00239321	0.0344147	down-regulated
USP48	-0.162831	4.84574	12.4656	0.000414505	0.0109868	down-regulated
C9orf78	-0.16247	5.74185	10.4948	0.0011971	0.0217622	down-regulated
C5orf51	-0.162356	4.63967	8.212	0.00416142	0.0487223	down-regulated
SNX4	-0.162305	5.37687	9.57496	0.00197249	0.0304498	down-regulated
RAP1B	-0.162301	4.5752	9.95888	0.00160075	0.0265991	down-regulated
NKIRAS2	-0.162185	5.38646	11.3654	0.00074826	0.0162381	down-regulated
DNAJC13	-0.162091	5.02902	9.10701	0.00254632	0.0359793	down-regulated
STYX	-0.161797	4.87391	8.25854	0.00405607	0.0480573	down-regulated
ORMDL1	-0.160785	4.67066	12.1722	0.000485062	0.0121978	down-regulated
LRRFIP2	-0.160336	5.70117	9.23605	0.00237297	0.0342044	down-regulated
WDR12	-0.159492	4.53932	9.08659	0.00257491	0.0361735	down-regulated
MPHOSPH10	-0.159315	4.9587	10.3076	0.00132483	0.0232179	down-regulated
PSMD12	-0.159191	5.85719	12.1582	0.000488713	0.0121978	down-regulated
NAA50	-0.159009	6.37996	12.874	0.000333178	0.00950984	down-regulated
YAF2	-0.158536	3.53057	9.8441	0.00170378	0.027855	down-regulated
UBA5	-0.157965	5.07396	12.8447	0.000338439	0.00958649	down-regulated
LSM12	-0.157357	2.59398	8.63801	0.00329221	0.0419886	down-regulated
SRRM1	-0.156608	5.35314	10.5584	0.0011566	0.0212801	down-regulated
PEX13	-0.155845	5.02482	10.8704	0.000977124	0.0193204	down-regulated
PRPF38A	-0.155403	4.73717	9.26863	0.00233112	0.0339378	down-regulated
FBXO42	-0.154369	4.11497	9.64271	0.00190105	0.0296445	down-regulated
RPF1	-0.153996	4.4102	8.18596	0.00422158	0.0491576	down-regulated
KRR1	-0.153726	4.41739	12.6272	0.000380169	0.0104157	down-regulated
RAB7A	-0.152776	7.59052	17.1582	3.43913e-05	0.00172381	down-regulated
KLHL7	-0.152684	3.89315	8.89793	0.00285495	0.0384235	down-regulated
CLDND1	-0.152243	4.81018	10.9072	0.000957917	0.0192034	down-regulated
MKRN2	-0.152175	4.38502	10.6322	0.00111138	0.0206982	down-regulated
NUP98	-0.151875	5.94583	11.3629	0.000749244	0.0162381	down-regulated
TOMM70A	-0.151829	6.65375	13.2511	0.000272421	0.0081127	down-regulated
NCBP1	-0.151107	4.62675	10.334	0.001306	0.0230207	down-regulated
LRRC57	-0.149284	3.54459	8.98596	0.00272062	0.0376131	down-regulated
GABPB1	-0.149047	4.52563	11.32	0.000766771	0.0164714	down-regulated
SEPHS1	-0.148857	5.76136	10.903	0.000960094	0.0192034	down-regulated
WDR75	-0.147076	4.60822	8.70994	0.00316479	0.0409641	down-regulated
KPNA4	-0.145702	5.85341	12.2779	0.000458352	0.0117038	down-regulated
ATP6V1A	-0.144348	6.05025	9.43184	0.0021325	0.0320535	down-regulated
SUDS3	-0.143918	4.77267	8.89927	0.00285285	0.0384235	down-regulated
DDX18	-0.143487	5.59198	8.64893	0.00327254	0.0417815	down-regulated
RAB22A	-0.143397	5.07669	8.9049	0.00284406	0.0383617	down-regulated
PAK2	-0.142851	6.27657	10.1041	0.00147943	0.0251318	down-regulated
RAB21	-0.14165	5.57828	12.3234	0.000447311	0.0115429	down-regulated
GSK3B	-0.141544	5.2963	10.7789	0.00102663	0.0198945	down-regulated
PPIG	-0.141538	5.58039	9.09435	0.002564	0.0360618	down-regulated
GAPVD1	-0.141193	4.62956	9.18049	0.00244608	0.0350097	down-regulated
PSME4	-0.140426	6.18079	9.67344	0.00186951	0.0294957	down-regulated
RAB5A	-0.1402	5.26462	10.7291	0.00105465	0.0200454	down-regulated
COPS8	-0.140157	4.82545	11.9353	0.000550794	0.0133189	down-regulated
SPG21	-0.136815	6.56477	8.91043	0.00283546	0.0383372	down-regulated
SENP5	-0.131885	4.5891	9.58774	0.00195881	0.0302771	down-regulated
PPP6C	-0.130896	5.36659	10.4268	0.00124197	0.0222786	down-regulated
SRSF10	-0.130764	5.60281	11.8378	0.000580391	0.01378	down-regulated
LSG1	-0.127391	4.96677	10.1453	0.00144669	0.0247482	down-regulated
THUMPD3	-0.127326	4.78522	10.9072	0.000957919	0.0192034	down-regulated
GORASP1	-0.1254	5.07377	10.3837	0.00127135	0.0225729	down-regulated
ABCF3	-0.122539	5.76762	10.0801	0.00149879	0.0253545	down-regulated
PPP1R8	-0.121641	4.60094	9.04113	0.00263972	0.0367458	down-regulated
CEP63	-0.118379	4.10615	10.1632	0.00143271	0.0245781	down-regulated
ARMC8	-0.11562	4.41578	8.85143	0.00292859	0.0389136	down-regulated
BRAP	-0.114301	4.12904	9.45817	0.00210211	0.0316877	down-regulated
RAB5B	-0.111851	6.98767	8.24337	0.00409012	0.0483088	down-regulated
