# Supplementary material for: Protective effect of tertiary lymphoid structures against hepatocellular carcinoma: New findings from a genetic perspective
Source: Front Immunol. 2022 Sep 14;13:1007426. doi: 10.3389/fimmu.2022.1007426 (PMC9515394; doi:10.3389/fimmu.2022.1007426)
Supplement: Supplementary file 5 [file Table_4.xlsx]

## Sheet: CIBERSORT-Results
Mixture	B cells naive	B cells memory	Plasma cells	T cells CD8	T cells CD4 naive	T cells CD4 memory resting	T cells CD4 memory activated	T cells follicular helper	T cells regulatory (Tregs)	T cells gamma delta	NK cells resting	NK cells activated	Monocytes	Macrophages M0	Macrophages M1	Macrophages M2	Dendritic cells resting	Dendritic cells activated	Mast cells resting	Mast cells activated	Eosinophils	Neutrophils	P-value	Correlation	RMSE
TCGA.2V.A95S.01A	0.0102638	0	0.0331577	0.237812	0	0.0747854	0	0.00759057	0.0961306	0	0.0156152	0.0998531	0.0313836	0.17648	0.106147	0.0520004	0	0	0.052601	0	0	0.00617999	0.04	0.181593	1.03183
TCGA.2Y.A9GS.01A	0.0191055	0	0	0	0.0533153	0.187113	0	0	0.030201	0	0.0398835	0.0538876	0.0796574	0.0588851	0.0987785	0.201199	0.0166062	0	0.160974	0	0	0.000393707	0.68	0.00498941	1.08409
TCGA.2Y.A9GT.01A	0.0675464	0	0.00535384	0.171242	0	0.183221	0	0	0.0561327	0	0	0.0580982	0.0721744	0.0393234	0.126185	0.134505	0	0	0.086217	0	0	0	0.2	0.0699337	1.06925
TCGA.2Y.A9GU.01A	0.0849334	0	0	0.0299652	0	0.199219	0	0.034484	0.0735931	0	0	0.0856599	0.0846804	0.0557342	0.067586	0.236416	0	0	0.0477287	0	0	0	0.88	-0.0286352	1.09874
TCGA.2Y.A9GV.01A	0.0821127	0	0.00888388	0.0369347	0	0.207676	0	0.00454344	0.0240837	0	0.0293363	0.0124571	0.020862	0.104036	0.0516274	0.388952	0	0	0.028494	0	0	0	0.56	0.0209658	1.09027
TCGA.2Y.A9GW.01A	0.0307324	0	0	0.0088012	0	0.146422	0	0	0.0494096	0	0	0.022889	0.0195307	0.486651	0.0739084	0.115002	0.00373505	0	0.0429184	0	0	0	0	0.268768	1.01485
TCGA.2Y.A9GX.01A	0.0627184	0	0.0189669	0.032035	0	0.41815	0	0	0	0	0.0445489	0	0.0345724	0.137246	0.0755065	0.135779	0.0198652	0	0.0206112	0	0	0	0.06	0.146833	1.03439
TCGA.2Y.A9GY.01A	0.00700327	0	0.190531	0.12704	0	0.0276619	0.00303525	0	0.043588	0	0	0.00541867	0.0934186	0.199266	0.137409	0.159046	0.00658206	0	0	0	0	0	0.1	0.130587	1.04075
TCGA.2Y.A9GZ.01A	0.14013	0	0.0700077	0	0	0.137276	0	0.0234868	0.0173044	0	0.0169509	0.0739376	0.0356098	0	0.025795	0.38398	0	0	0.0755206	0	0	0	0.98	-0.0546626	1.103
TCGA.2Y.A9H0.01A	0.00616309	0	0.0204154	0.319243	0	0	0.00962656	0	0.0018283	0	0	0.0561846	0.0437024	0.133661	0.142781	0.0881305	0.0101772	0	0.167667	0	0	0.000420119	0.36	0.04517	1.09065
TCGA.2Y.A9H1.01A	0	0	0.0257531	0.139564	0	0.0865147	0	0.0222525	0.148687	0	0	0.0902266	0.0255657	0.107403	0.0384185	0.256292	0	0	0.0593223	0	0	0	0.64	0.0124929	1.09144
TCGA.2Y.A9H2.01A	0	0.00198404	0	0.0666115	0	0.141133	0	0.0048492	0.0919792	0	0.00829878	0.0414805	0.0541305	0.185057	0.101607	0.212386	0.0102244	0.0368478	0.0377476	0	0	0.00566309	0.18	0.0826472	1.0677
TCGA.2Y.A9H3.01A	0.0607142	0	0.100042	0.0326107	0	0.153961	0	0	0.0604335	0	0.00408961	0.0716225	0.0557427	0.0407544	0.0407586	0.139012	0	0	0.240259	0	0	0	0.18	0.0792022	1.04591
TCGA.2Y.A9H4.01A	0.0403571	0	0	0	0	0.177123	0	0.0039842	0	0.0943335	0.0363628	0	0	0.121656	0.106712	0.235073	0.00814932	0	0.176249	0	0	0	0.54	0.0242138	1.08465
TCGA.2Y.A9H5.01A	0.0172881	0	0.0285507	0	0	0.490035	0	0	0	0	0.00297259	0.0124394	0.0780474	0.173164	0.0401436	0.0407219	0.00667934	0	0.108981	0	0	0.000976859	0.54	0.0239558	1.08588
TCGA.2Y.A9H6.01A	0.0315182	0	0	0.0734805	0	0.349646	0	0	0.0912168	0	0	0.0709592	0.0702836	0.0128434	0.0295025	0.222991	0	0	0.0475582	0	0	0	0.72	-0.00204518	1.10211
TCGA.2Y.A9H7.01A	0	0.0211776	0	0.0563158	0	0.463582	0	0	0.0286976	0	0.0303765	0.0274373	0.100496	0	0.027006	0.199169	0.0294899	0.00504356	0.0112096	0	0	0	0.82	-0.0197789	1.11495
TCGA.2Y.A9H8.01A	0.0035676	0	0.148951	0.000389393	0	0.120681	0.000140829	0.00286299	0.00254141	0.00258907	0	0.0571237	0.0518034	0.253384	0.15561	0.109543	0.00636816	0	0.0844432	0	0	0	0.18	0.081643	1.06977
TCGA.2Y.A9H9.01A	0.0171609	0	0.00592132	0	0.130543	0.270219	0	0	0.0208029	0	0.0896853	0.0562583	0.0616218	0.0692959	0.0743588	0.145442	0.00228555	0	0.0564049	0	0	0	0.82	-0.0180027	1.10745
TCGA.2Y.A9HA.01A	0.0590252	0	0.0030073	0	0	0.194568	0	0	0.0750015	0	0	0.080665	0.0821156	0.186014	0.0794339	0.16252	0	0	0.0776492	0	0	0	0.26	0.0586826	1.06737
TCGA.2Y.A9HB.01A	0.00235719	0	0.00661664	0.0481249	0.0853718	0.217159	0	0	0.000488237	0.020661	0	0.0499468	0.0292703	0.10653	0.113084	0.169957	0.00138359	0	0.14905	0	0	0	0.52	0.0252714	1.08481
TCGA.3K.AAZ8.01A	0.0931446	0	0	0	0	0.42903	0	0	0.00287517	0.0136606	0	0.0325134	0.0389306	0.168945	0.0936786	0.120107	0	0.00583848	0.00127743	0	0	0	0.54	0.0242129	1.09514
TCGA.4R.AA8I.01A	0.068747	0	0.000671621	0	0	0.231319	0	0.0421474	0	0.0300407	0	0.0846559	0.0111899	0.140922	0.108047	0.202079	0	0	0.0801807	0	0	0	0.7	0.00296057	1.09563
TCGA.5C.A9VG.01A	0.0601214	0	0.0139441	0.0103724	0	0.317148	0	0	0	0	0.00879021	0.042668	0.0379562	0.0288694	0.0240447	0.241113	0	0	0.214972	0	0	0	0.82	-0.0186177	1.09229
TCGA.5C.A9VH.01A	0.13842	0	0	0.0328567	0	0.393211	0	0	0.0618523	0	0.0292451	0.0327807	0.0126725	0.0995925	0.0491704	0.125905	0	0	0.0242941	0	0	0	0.82	-0.0177534	1.10922
TCGA.5C.AAPD.01A	0.0343604	0	0.122099	0.0210094	0	0.0976585	0	0	0.0763936	0	0	0.0333059	0.0204663	0.236538	0.170084	0.108699	0.00262375	0	0.0767614	0	0	0	0	0.340858	0.948166
TCGA.5R.AA1C.01A	0.101897	0	0.00386396	0.125793	0	0.0939885	0	0.00721295	0	0	0.0440652	0.0232891	0.0359406	0	0.10522	0.350364	0	0	0.108366	0	0	0	0.7	0.00252671	1.09063
TCGA.5R.AA1D.01A	0.12397	0	0.0928671	0	0	0.354865	0	0	0	0	0.0220821	0.0282949	0.0351777	0.0775338	0.0164299	0.206982	0	0	0.0417971	0	0	0	0.36	0.0462978	1.06066
TCGA.5R.AAAM.01A	0.0466288	0	0.00762381	0.0780846	0	0.29331	0	0	0.00010273	0	0.0469083	0.0145689	0.125826	0.108774	0.0223483	0.18492	0.0025153	0	0.0625455	0	0.00584444	0	0.38	0.0317569	1.0745
TCGA.BC.4072.01B	0.00883301	0	0.0200443	0	0	0.307336	0.0168915	0	0.000362962	0	0	0.0390809	0.0129931	0.133399	0.202163	0.15316	0.0534244	0	0.052311	0	0	0	0.04	0.151237	1.04829
TCGA.BC.4073.01B	0.0803056	0	0.0512834	0.0766999	0	0.180945	0.015456	0.0282301	0.0403975	0	0	0.0224454	0.0242572	0.211574	0.0605483	0.123239	0	0	0.0374207	0	0	0.0471989	0.04	0.161398	1.02134
TCGA.BC.A10Q.01A	0.0600437	0	0.000752222	0.0506768	0	0.177304	0	0	0.0644781	0	0.0244244	0.0362962	0.136918	0.0337161	0.0326809	0.354068	0	0	0.0286414	0	0	0	0.72	-0.00188765	1.09336
TCGA.BC.A10R.01A	0.0574354	0	0	0	0	0.23968	0	0	0.0447934	0	0	0.0735137	0.0606113	0	0.0403981	0.408287	0	0	0.065128	0	0	0.0101532	0.96	-0.0350324	1.10824
TCGA.BC.A10S.01A	0.0618937	0	0	0.0834287	0	0.186431	0	0	0.048579	0	0.0315418	0.0354235	0.0240246	0.0156814	0.025067	0.475936	0	0	0.0119936	0	0	0	0.72	-0.000704635	1.10696
TCGA.BC.A10T.01A	0.0894419	0	0	0.0863072	0	0.210742	0	0	0.0194729	0	0	0.0609288	0.0307424	0	0.0630851	0.303441	0.00730399	0	0.128535	0	0	0	0.84	-0.023697	1.09496
TCGA.BC.A10U.01A	0.12185	0	0	0.0417021	0	0.153755	0	0.00898762	0.0283241	0	0	0.0505436	0.0153797	0.118529	0.0140579	0.418886	0	0	0.0279854	0	0	0	0.36	0.0420517	1.08819
TCGA.BC.A10W.01A	0.00423812	0	0.00344379	0	0	0.180471	0	0.0333597	0.0218719	0	0.0334792	0.0419201	0.0229353	0.161298	0.0486316	0.350852	0.0177255	0	0.0797735	0	0	0	0.7	0.000555102	1.10352
TCGA.BC.A10X.01A	0.00720387	0	0.0241834	0.061807	0	0.306644	0	0	0	0	0	0	0.0691076	0.0936108	0.0391524	0.208257	0	0	0.167558	0	0.000241323	0.0222349	0.56	0.019537	1.0768
TCGA.BC.A10Y.01A	0.0737416	0	0	0.0100575	0	0.208659	0	0.024466	0.0641848	0	0.000548519	0.0761098	0.0887253	0.0294677	0.170826	0.207214	0	0	0.0460006	0	0	0	0.64	0.00990605	1.1015
TCGA.BC.A10Z.01A	0.0326982	0	0	0	0.00939551	0.078859	0	0.201638	0	0	0	0.124511	0.0742062	0.0620513	0.0103842	0.23491	0	0	0.16942	0	0	0.0019265	0.98	-0.0453904	1.10826
TCGA.BC.A110.01A	0.0499836	0	0.0493298	0.0352299	0	0.253351	0	0	0	0	0.0425119	0	0.0700164	0.0430465	0.0621481	0.345236	0	0	0.0280993	0	0	0.021048	0.34	0.0482128	1.06758
TCGA.BC.A112.01A	0	0.00924113	4.8148e-05	0	0	0.420007	0	0	0.0232375	0	0.0444314	0.0271455	0.0909786	0.128088	0.0176253	0.0487982	0	0	0.172842	0	0.00642091	0.0111364	0.78	-0.0121053	1.09901
TCGA.BC.A216.01A	0.115162	0	0.0330011	0.304734	0	0.100788	0	0.044995	0.0704227	0	0	0.0919343	0.0332304	0.0229642	0.0823845	0.0361668	0	0	0.064218	0	0	0	0.78	-0.0124586	1.12929
TCGA.BC.A217.01A	0.0368611	0	0.0188811	0.00124777	0	0.308188	0	0.00781894	0.0390902	0.0253308	0	0.0375763	0.000695824	0.0561157	0.111729	0.330751	0	0	0.0257141	0	0	0	0.38	0.0321513	1.08715
TCGA.BC.A3KF.01A	0.122251	0	0	0	0	0.346411	0	0	0.0487704	0	0	0.0293658	0.0299752	0.000549792	0.0723665	0.27788	0	0	0.0724308	0	0	0	0.86	-0.0252364	1.0979
TCGA.BC.A3KG.01A	0.113502	0	0	0.0420444	0	0.278534	0	0.0400989	0.0560725	0	0	0.0404546	0.0556175	0.063404	0.144864	0.142704	0	0	0.0190137	0	0	0.00368967	0.9	-0.0314654	1.11578
TCGA.BC.A5W4.01A	0	0	0	0	0	0.298914	0	0.0443645	0.0767211	0	0	0.0934812	0.0784451	0.0779461	0.0936057	0.135895	0	0	0.100628	0	0	0	0.74	-0.00582272	1.09692
TCGA.BC.A69H.01A	0.0104045	0	0	0.0379147	0	0.14612	0	0	0.0629309	0	0	0.0359497	0.027839	0.387937	0.0302049	0.2607	0	0	0	0	0	0	0.1	0.129594	1.08477
TCGA.BC.A69I.01A	0.0942719	0	0.0019585	0	0	0.196224	0	0	0.0373034	0	0.0240703	0.0770481	0.16059	0.0128816	0.0435233	0.229099	0	0	0.12303	0	0	0	0.78	-0.0104571	1.08573
TCGA.BC.A8YO.01A	0.00160783	0	0.00649496	0.0178242	0	0.272031	0	0	0.00823705	0	0	0.0950256	0.0179335	0.101909	0.2107	0.0937467	0.0138387	0	0.160652	0	0	0	0.04	0.184156	1.03831
TCGA.BD.A2L6.01A	0	0	0	0	0	0.425291	0	0	0.000153877	0	0.054704	0.0257141	0.0684259	0.0961709	0.0724759	0.0603307	0.0100512	0	0.186682	0	0	0	0.84	-0.0218646	1.10416
TCGA.BD.A3EP.01A	0.103728	0.032101	0.054772	0.0767136	0	0.377804	0.0101534	0	0.0408133	0	0.0603844	0	0.0422545	0.0843006	0.0698211	0.0394796	0	0	0	0.00705054	0	0.000624437	0.16	0.0867872	1.06408
TCGA.BD.A3ER.01A	0.00990652	0	0.0102939	0	0	0.388107	0	0.00496836	0.0543823	0	0.0333123	0.00881439	0.0754073	0.270119	0.038024	0.0388465	0.00474291	0	0.0601312	0	0	0.00294407	0.3	0.0529653	1.08056
TCGA.BW.A5NO.01A	0.0597394	0	0.168423	0.0404023	0	0.232064	0	0.00945591	0.0424785	0	0	0.0473932	0	0.104569	0.0668956	0.183522	0	0	0.0450561	0	0	0	0.68	0.00634544	1.07007
TCGA.BW.A5NP.01A	0.0129431	0	0	0	0	0.301263	0	0.00721089	0.0221371	0	0	0.105645	0.102373	0.086311	0.104418	0.121993	0	0	0.135707	0	0	0	0.84	-0.0213816	1.10299
TCGA.BW.A5NQ.01A	0.0990985	0	0.06642	0.165298	0	0.13593	0.0433717	0.0642304	0.0306136	0	0	0.0254648	0.0254907	0.0473817	0.107092	0.147121	0.00588166	0	0.0366061	0	0	0	0.06	0.14412	1.02738
TCGA.CC.5258.01A	0.10437	0	0.00342257	0	0	0.225628	0	0	0.0459313	0	0.0394519	0	0.0534432	0.396792	0.0110046	0.105156	0	0	0.0148003	0	0	0	0.12	0.107485	1.07593
TCGA.CC.5259.01A	0.00951679	0	0.0282375	0.178283	0	0.201166	0	0	0.125726	0	0	0.103538	0.00200063	0.169127	0.0422219	0.100529	0	0	0.0396548	0	0	0	0.78	-0.0120428	1.12017
TCGA.CC.5260.01A	0.0914681	0	0	0.11895	0	0.172778	0	0	0.0588589	0	0.034454	0.00960656	0.08546	0.104318	0.0424318	0.251362	0.0155722	0	0.0147406	0	0	0	0.3	0.0529628	1.0682
TCGA.CC.5261.01A	0.0919004	0.0709353	0	0.0600183	0	0.371218	0	0	0.0411522	0	0.0016682	0.0317476	0.034035	0.0966024	0.0433936	0.0705139	0.0547109	0	0.0321037	0	0	0	0.1	0.126177	1.04151
TCGA.CC.5262.01A	0.0457923	0	0.0140663	0.0137315	0	0.17274	0	0	0.00158719	0.00771978	0	0.0211535	0.0323284	0.182369	0.0777186	0.208516	0	0	0.149785	0	0	0.0724928	0.1	0.124225	1.04336
TCGA.CC.5263.01A	0.0392192	0	0	0	0.0149458	0.430666	0	0	0.0464819	0	0.0509425	0.0103436	0.0997444	0.1365	0.0170589	0.0665236	0.0496741	0	0	0	0	0.0379006	0.8	-0.0157734	1.10764
TCGA.CC.5264.01A	0.158937	0	0	0.065755	0	0.186195	0	0.0477685	0.0977421	0	0	0.021876	0.00100112	0.0641898	0.0707794	0.239918	0.0059933	0	0.0398444	0	0	0	0.98	-0.0403162	1.10462
TCGA.CC.A123.01A	0.0359933	0	0.00412191	0	0.0353756	0.155615	0.00175038	0.00976903	0.193829	0	0.0768567	0	0.109296	0.263596	0.00256611	0.0697006	0.0116482	0	0	0.0298832	0	0	0.36	0.0376738	1.08543
TCGA.CC.A1HT.01A	0.00240904	0	0.0118231	0	0	0.1344	0	0	0.00190739	0	0	0.112193	0.0385899	0.112755	0.235696	0.276526	0.00808846	0	0.0604629	0	0.00514956	0	0	0.337968	0.968859
TCGA.CC.A3M9.01A	0	0	0.00852308	0.378697	0	0.00320096	0.00819119	0.0425318	0.0851756	0	0	0.00882118	0.048438	0	0.078424	0.327287	0.0107099	0	0	0	0	0	0	0.415681	0.911714
TCGA.CC.A3MA.01A	0.0422621	0	0	0	0	0.154908	0	0.00575806	0.04624	0	0.0323809	0.0332746	0	0.572939	0.00275165	0.0760371	0	0	0.0297751	0	0.00367364	0	0	0.645616	0.76385
TCGA.CC.A3MB.01A	0.0369392	0	0	0	0	0.263903	0	2.36617e-05	0.0385432	0	0	0.0980829	0.0288214	0.0782857	0.0937342	0.27186	0	0	0.0796786	0	0	0.0101284	0.96	-0.0364902	1.11042
TCGA.CC.A3MC.01A	0.00577621	0	0	0	0	0.181776	0	0.0160778	0.0227491	0	0	0.0831566	0.0125794	0.275809	0.0672673	0.22725	0	0	0.105097	0	0.00246161	0	0.2	0.0747475	1.08099
TCGA.CC.A5UC.01A	0.118562	0	0.0497779	0.0193547	0	0.138679	0	0	0.0872043	0	0	0.0348007	0.0154557	0.252209	0.0634744	0.179589	0	0	0.0408939	0	0	0	0.3	0.0550887	1.07173
TCGA.CC.A5UD.01A	0.108005	0	0.00627993	0.12981	0	0.0678125	0	0.019709	0.0548465	0	0.0394664	0.0234804	0.0521941	0	0.144501	0.308335	0	0.00133682	0.0442232	0	0	0	0.86	-0.0274469	1.11085
TCGA.CC.A5UE.01A	0.0391741	0	0	0.0947671	0	0.195106	0	0	0.0515153	0	0.00641714	0.0184513	0.00231743	0.235501	0.0368804	0.31617	0	0	0.00369944	0	0	0	0.72	-0.00131632	1.11881
TCGA.CC.A7IE.01A	0.0735034	0	0.013415	0.0716327	0	0.162466	0	0	0.0953006	0	0.00200832	0.0541699	0.112491	0.308513	0.0560439	0.0215111	0.00255831	0	0.0263865	0	0	0	0.36	0.0406006	1.08548
TCGA.CC.A7IF.01A	0.0566222	0	0	0.0359455	0	0.223017	0	0	0.0900255	0	0.00583469	0.0968895	0.0387987	0.0236289	0.0606225	0.306702	0	0	0.0619136	0	0	0	0.96	-0.0362381	1.10837
TCGA.CC.A7IG.01A	0	0.00559296	0	0	0.0787527	0.0964683	0	0.00320497	0.141241	0	0	0.120546	0.0214862	0.304066	0.00336016	0.0477349	0.0165949	0	0.152356	0	0.00775875	0.000837317	0.14	0.0999178	1.0664
TCGA.CC.A7IH.01A	0.171848	0	0	0.0727574	0	0.076817	0	0.00405235	0.00704956	0	0.0259491	0.0818925	0.0344166	0	0.0491333	0.225104	0	0	0.25098	0	0	0	0.96	-0.0370106	1.1078
TCGA.CC.A7II.01A	0.150535	0	0.0174874	0.0308757	0	0.0662007	0	0.008077	0.0729629	0	0	0.0789147	0.00877388	0.162011	0.00442238	0.393096	0	0	0.00664436	0	0	0	0.56	0.0205057	1.10302
TCGA.CC.A7IJ.01A	0.0251673	0	0	0.217163	0	0.123845	0	0.0495096	0.0265238	0	0	0.00572361	0.0828666	0	0.109847	0.359354	0	0	0	0	0	0	0.06	0.148343	1.04109
TCGA.CC.A7IK.01A	0.150642	0	0	0	0.0957856	0	0	0	0.0378815	0	0.122034	0.0300503	0.116521	0.0808893	0.106976	0.220088	0	0	0.0391319	0	0	0	0.82	-0.0194119	1.10135
TCGA.CC.A7IL.01A	0.0502184	0	0	0.0909876	0	0	0	0.0305077	0.0519502	0	0.00715818	0.0553458	0.0339573	0.195929	0.131338	0.33171	0	0	0.0208972	0	0	0	0.14	0.0901722	1.08219
TCGA.CC.A8HS.01A	0.0449596	0	0	0.0940743	0	0.209998	0	0	0.116784	0	0.0174183	0.059539	0.0182601	0.194472	0.0644621	0.150146	0	0	0.0298869	0	0	0	0.82	-0.0195361	1.11077
TCGA.CC.A8HT.01A	0.0304649	0	0	0	0	0.15129	0	0.0239219	0.0854109	0	0	0.0606769	0.0311943	0.203512	0.0700208	0.255874	0.00346261	0	0.0795156	0	0	0.00465582	0.28	0.0580665	1.07514
TCGA.CC.A8HU.01A	0.104355	0	0	0	0	0.157498	0	0.0047779	0.0724715	0	0.0100466	0.0658439	0.058342	0.0542173	0.0479889	0.366096	0	0	0.0435893	0.0147729	0	0	0.8	-0.0135613	1.09783
TCGA.CC.A8HV.01A	0.00272849	0.0118088	0.00632908	0	0.0136713	0.473214	0	0	0.0158946	0	0.0816504	0.0302942	0.0991986	0.149523	0.00629552	0	0.00677066	0	0.102621	0	0	0	0.62	0.0159109	1.10029
TCGA.CC.A9FS.01A	0.0653849	0	0.00090832	0	0	0.271806	0	0.0348704	0.0410919	0	0	0.110196	0.064084	0	0.0313374	0.322299	0	0	0.0580222	0	0	0	0.98	-0.0416692	1.11044
TCGA.CC.A9FU.01A	0.0195396	0	0.0782083	0.11838	0	0.173286	0	0.00625245	0.103223	0	0.00674516	0.0577815	0.0150393	0.144239	0.058185	0.143226	0	0	0.0758944	0	0	0	0.86	-0.0257269	1.09477
TCGA.CC.A9FV.01A	0.00618379	0	0.0159535	0.0387041	0	0.250277	0	0.00293927	0.0163506	0	0	0.0354177	0.0269423	0	0	0.473221	0	0.00283822	0.124216	0	0	0.00695636	0.04	0.19656	1.01506
TCGA.CC.A9FW.01A	0.0622695	0	0.0369262	0.0992782	0	0.109833	0	0.0019618	0.112316	0	0	0.0416344	0.0552288	0.240576	0.0570094	0.0702534	0	0	0.112714	0	0	0	0.6	0.0182167	1.07895
TCGA.DD.A113.01A	0.0605434	0	0.0045503	0.141691	0	0.0692331	0	0.00938929	0.103892	0	0	0.0813986	0.0142036	0.166697	0.0621306	0.212955	0	0	0.0733161	0	0	0	0.8	-0.0130741	1.10107
TCGA.DD.A114.01A	0.0514386	0	0	0.0417137	0	0.241076	0	0.00634355	0.0604302	0	0	0.0446511	0.0741208	0.209583	0.163404	0.0148451	0.00907491	0	0.0833192	0	0	0	0	0.316469	0.961407
TCGA.DD.A115.01A	0	0	0	0	0	0.451739	0	0	0	0	0.0010784	0.0649478	0.101962	0.130883	0.0701597	0.0889726	0.00241797	0	0.0878403	0	0	0	0.56	0.0197297	1.08987
TCGA.DD.A116.01A	0.0556325	0	0.00242057	0.059624	0.00633208	0.0441367	0	0	0.077069	0	0.00654554	0.0662069	0.0448407	0.0970144	0.0396225	0.363752	0	0	0.136803	0	0	0	0.36	0.0402152	1.0784
TCGA.DD.A118.01A	0.0585569	0	0	0.0544798	0	0.0874173	0	0.000660867	0.0187679	0	0.0446393	0	0.0901387	0.061691	0.0354072	0.520958	0	0	0.0272825	0	0	0	0.72	-0.00203767	1.12026
TCGA.DD.A119.01A	0.00220803	0	0	0	0.0713151	0.271153	0	0	0.0236889	0	0.060825	0	0.0378904	0.326576	0.0696525	0.075989	0.00588665	0	0.0515355	0	0	0.00328	0.18	0.0825567	1.07758
TCGA.DD.A11A.01A	0.112553	0	0.00248583	0.0130362	0	0.0670234	0	0	0.0296934	0	0.0190262	0.0783397	0.181503	0.135416	0.0423243	0.310938	0	0	0.00766088	0	0	0	0.56	0.0198378	1.09896
TCGA.DD.A11B.01A	0.0485223	0	0	0	0	0.374601	0	0	0	0	0.0384359	0.0308751	0.0453261	0	0.0683784	0.312669	0	0	0.0811923	0	0	0	0.98	-0.0519479	1.11109
TCGA.DD.A11C.01A	0.0560504	0	0	0.000204484	0	0.331485	0	0	0.030612	0	0.0234645	0.0855856	0.06827	0.0106592	0.0264964	0.249651	0	0.000200475	0.117321	0	0	0	0.82	-0.0182959	1.09642
TCGA.DD.A11D.01A	0.062607	0	0	0	0	0.343014	0	0	0.0110694	0	0	0.106226	0.0433506	0.0537008	0.0961171	0.176871	0.00366604	0	0.103379	0	0	0	0.98	-0.0397999	1.1108
TCGA.DD.A1EA.01A	0.00852554	0	0.0302561	0.0562823	0	0.214437	0	0.00379522	0.00153923	0	0	0.0440764	0.0434676	0.171393	0.147482	0.0421258	0.0112117	0	0.218996	0	0.00641091	0	0.16	0.0867364	1.06457
TCGA.DD.A1EB.01A	0	0	0	0	0	0.325862	0	0.0173336	0.0811494	0	0.121579	0	0.116294	0.0845229	0.0891964	0.0431551	0.0086003	0	0.112307	0	0	0	0.86	-0.0276124	1.10443
TCGA.DD.A1EC.01A	0.0624058	0	0.0226733	0.18109	0	0.0386139	0	0.0299362	0.0739578	0	0.110972	0.0235628	0.00527812	0.0787089	0.128711	0.214266	0	0	0.0298246	0	0	0	0	0.277847	0.980231
TCGA.DD.A1ED.01A	0.0613246	0	0	0.0724335	0	0.208875	0	0	0	0	0.0062917	0.0325477	0.0376601	0.0139295	0.0203436	0.339001	0	0	0.176201	0.0284201	0	0.00297165	0.64	0.0138878	1.08466
TCGA.DD.A1EE.01A	0.0215219	0	0.00247092	0	0.0864488	0.162759	0	0.0125625	0.042887	0	0.113493	0.012112	0.059178	0.134841	0.0382044	0.10202	0.00208049	0	0.203341	0	0.00607993	0	0.64	0.0102044	1.08212
TCGA.DD.A1EF.01A	0.0998992	0	0	0.0856906	0	0.257916	0	0	0.02158	0	0	0.0538711	0.0495005	0.226068	0.089634	0.0292519	0.00644712	0	0.0801422	0	0	0	0.56	0.0211218	1.08852
TCGA.DD.A1EG.01A	0.0575188	0	0	0.0564013	0	0.161206	0	0	0.0742492	0	0.00879139	0.0170139	0.0456662	0.254104	0.128577	0.133609	0.0197845	0	0.0430788	0	0	0	0.04	0.173154	1.02993
TCGA.DD.A1EH.01A	0.0553612	0	0.0206653	0.0566256	0	0.268068	0	0	0.0149097	0	0	0.049964	0.0376791	0.147918	0.124815	0.166793	0.00210661	0	0.0550937	0	0	0	0.38	0.037303	1.08128
TCGA.DD.A1EI.01A	0.0194463	0	0.00830132	0.0154951	0	0.353603	0	0	0.0461472	0	0	0.0488475	0.0245544	0.132898	0.0479615	0.248653	0	0	0.0508217	0	0	0.00327046	0.74	-0.00407431	1.09812
TCGA.DD.A1EJ.01A	0.0185735	0	0.00435004	8.15302e-05	0	0.144846	0	0.0152406	0.141545	0	0.0206601	0.0535773	0.173858	0.188408	0.0118563	0.0590484	0.00451591	0	0.163439	0	0	0	0.56	0.0193467	1.07847
TCGA.DD.A1EK.01A	0.0321033	0	0	0.0143215	0	0.155498	0	0	0.0570995	0	0.0132695	0.0514556	0.0344315	0.167599	0.035624	0.351943	0	0	0.0673087	0	0	0.0193451	0.14	0.0922073	1.06479
TCGA.DD.A1EL.01A	0.0981494	0	0.00425731	0	0.0157088	0.176415	0.000686067	0.00710247	0.0772452	0	0.103114	0	0.0524395	0.242812	0.0072765	0.203185	0.00609374	0	0.0025043	0	0.00301028	0	0.14	0.096439	1.06068
TCGA.DD.A39V.01A	0.00827145	0	0	0.0190068	0	0.0903615	0.00258691	0	0.00382611	0.0875989	0	0.130083	0.208855	0.0583673	0.0706592	0.179225	0.00605695	0	0.135102	0	0	0	0.38	0.0359185	1.09077
TCGA.DD.A39W.01A	0.105968	0	0.00707902	0.0379021	0	0.151438	0	0	0.0406841	0	0.0987959	0.00693861	0.106415	0.0258808	0.128957	0.21842	0	0.00455029	0.066971	0	0	0	0.56	0.0213396	1.08088
TCGA.DD.A39X.01A	0.0297229	0	0	0	0.105666	0.115249	0.000374851	0	0.048781	0	0.11284	0	0.08153	0.172905	0.0298505	0.303081	0	0	0	0	0	0	0.64	0.0136452	1.09863
TCGA.DD.A39Y.01A	0.0978564	0	0.00805172	0.0216168	0	0.165591	0	0	0.131187	0	0.0446419	0.0317814	0.017692	0.0818066	0.00833365	0.391442	0	0	0	0	0	0	0.96	-0.0347247	1.11525
TCGA.DD.A39Z.01A	0.0590849	0	0	0.129987	0	0.260368	0	0.0170187	0.0755767	0	0.0124387	0.104945	0.0378986	0	0.0594372	0.18375	0	0	0.0594949	0	0	0	0.86	-0.0244709	1.11984
TCGA.DD.A3A1.01A	0	0	0.00451239	0	0	0.124623	0.00011101	0	0.0244914	0.0241469	0.00193062	0.000530425	0.0104014	0.152618	0.0435454	0.400659	0	0	0.171892	0	0	0.04054	0.54	0.0217409	1.10574
TCGA.DD.A3A2.01A	0.0407877	0	0.00511845	0	0.117957	0.212967	0	0	0.0123217	0	0.0943562	0.0585499	0.0593422	0.0363916	0.0731597	0.1111	0.00956782	0	0.16838	0	0	0	0.82	-0.0184985	1.09965
TCGA.DD.A3A3.01A	0.117076	0	0.00506811	0.0125918	0	0.235607	0	0	0.111829	0	0.00251487	0.0854995	0.0617616	0.122763	0.0355381	0.150521	0	0	0.0592306	0	0	0	0.36	0.0455071	1.06907
TCGA.DD.A3A4.01A	0.111173	0	0.0694018	0	0.0379209	0.0330332	0	0	0.0314179	0	0.147069	0.0450786	0.0748078	0.000125182	0.0404359	0.382596	0	0	0.0269401	0	0	0	0.78	-0.0108965	1.09819
TCGA.DD.A3A5.01A	0.0481679	0	0.00317938	0	0	0.251247	0.00200377	0.00177931	0.0106477	0.144466	0	0	0.0270245	0.185703	0.0288473	0.105771	0	0	0.174835	0	0.0145031	0.00182475	0.62	0.0176385	1.08359
TCGA.DD.A3A6.01A	0.0326912	0	0.0704913	0.0675168	0	0.200968	0	0	0.121532	0	0.0702758	0.105709	0.0510784	0	0.00579627	0.21493	0	0.00278361	0.0562268	0	0	0	0.16	0.0848235	1.06369
TCGA.DD.A3A7.01A	0	0	0	0	0	0.347909	0	0	0.00273111	0	0	0.0897077	0.00833094	0.423743	0.111147	0	0	0	0.0164313	0	0	0	0.14	0.0925069	1.10336
TCGA.DD.A3A8.01A	0.00305948	0.00688183	0	0	0.063507	0.257493	0	0	0.00331004	0	0.0942681	0.0979272	0.0690742	0.141873	0.10415	0.0260844	0.00664779	0	0.125724	0	0	0	0.38	0.0336925	1.09499
TCGA.DD.A3A9.01A	0.0256182	0	0	0.0106766	0	0.389382	0	0	0.0201911	0	0.0692327	0	0.0435322	0.127528	0.089819	0.122568	0.0248139	0	0.0766381	0	0	0	0.3	0.0536085	1.07074
TCGA.DD.A4NA.01A	0.0455385	0	0.0399473	0.0148744	0	0.20225	0	0	0.0632349	0	0	0.0850287	0.0199528	0.181842	0.0546093	0.244436	0	0	0.0432149	0	0	0.00507091	0.36	0.0445397	1.07637
TCGA.DD.A4NB.01A	0.0913534	0	0.0184358	0.0835252	0	0.421843	0	0	0	0	0.000886316	0.0767599	0.0298093	0.040184	0.0376815	0.195625	0.00222751	0	0.00166896	0	0	0	0.64	0.0116894	1.10428
TCGA.DD.A4ND.01A	0.00648833	0	0.0598474	0.0388472	0	0.315963	0	0	0.00064451	0	0	0.0280711	0.0553978	0.0717578	0.11346	0.211845	0.00497583	0	0.086036	0	0	0.0066663	0.38	0.0351804	1.07232
TCGA.DD.A4NE.01A	0.161555	0	0.00917999	0	0	0.133114	0	0	0	0.00944937	0	0.0705566	0.124365	0.0170396	0.0433773	0.191504	0	0	0.23986	0	0	0	0.98	-0.0646461	1.11054
TCGA.DD.A4NF.01A	0.189043	0	0.00683486	0	0.101678	0.0937641	0	0	0.0289125	0	0.00317781	0.0201672	0.113334	0	0	0.353897	0	0.00241589	0.0867766	0	0	0	0.84	-0.0217557	1.09663
TCGA.DD.A4NG.01A	0.0333687	0	0	0.00695865	0	0.381057	0	0.0138854	0.0439252	0	0.0175223	0.0531275	0.0442423	0.144933	0.0768698	0.137722	0	0	0.0463889	0	0	0	0.32	0.0519608	1.07657
TCGA.DD.A4NH.01A	0.00337828	0	0.00214842	0.0170757	0	0.146806	0	0	0.0663982	0	0	0.0563362	0	0.333319	0.00893012	0.0261716	0.04441	0	0.0331133	0	0	0.261913	0.06	0.14522	1.08385
TCGA.DD.A4NI.01A	0.0768186	0	0.0130057	0	0.0512333	0.256254	0	0	0.000294865	0	0.00448888	0.0515145	0.102813	0.0734132	0.137811	0.107593	0	0	0.12476	0	0	0	0.54	0.0239802	1.08045
TCGA.DD.A4NJ.01A	0.0254582	0	0.0292702	0.0189298	0	0.289726	0	0	6.48598e-05	0	0.0726042	0	0.0882624	0.161986	0.0873544	0.141382	0.0201145	0	0.0648473	0	0	0	0.2	0.0708106	1.05817
TCGA.DD.A4NK.01A	0.0238316	0	0	0	0.0837259	0.300983	0	0.0083339	0	0	0.140922	0.0439723	0.0705994	0.0594548	0.0428132	0.0807688	0.00258584	0	0.142009	0	0	0	0.98	-0.0399574	1.11842
TCGA.DD.A4NL.01A	0.119943	0	0	0.0860566	0	0.261652	0	0	0.0274071	0	0.0156703	0.0362457	0.0141252	0.0515632	0.0175747	0.334418	0	0	0.0353449	0	0	0	0.86	-0.0279895	1.10617
TCGA.DD.A4NN.01A	0.0191084	0	0	0	0.00492981	0.402405	0	0.0167837	0.00995365	0	0.132908	0.00257726	0.0517495	0.168059	0.0125106	0.0893743	0.0103758	0	0.0792651	0	0	0	0.7	0.00256653	1.1003
TCGA.DD.A4NO.01A	0.000622693	0	0	0	0.0962484	0.300926	0	0	0.0386757	0	0.0354375	0.0229965	0.0702117	0.122655	0.0615515	0.0574036	0.0116142	0	0.180312	0	0	0.00134554	0.64	0.0126718	1.08607
TCGA.DD.A4NP.01A	0.0824512	0	0.0253285	0.0352956	0	0.0542591	0	0	0.0150138	0	0.0310262	0.0541932	0.0331972	0	0.0115301	0.332136	0	0	0.322756	0	0	0.00281268	0.8	-0.0130133	1.10982
TCGA.DD.A4NQ.01A	0.143976	0	0	0	0	0.134458	0	0	0.0917578	0	0.00351129	0.0497753	0.0867051	0.230723	0.0620462	0.156991	0	0	0	0	0	0.0400569	0.56	0.0211651	1.09177
TCGA.DD.A4NR.01A	0.00838814	0	0.00957431	0.221894	0	0.0517997	0.0198281	0.00993713	0.0832156	0	0	0.0408177	0.0400593	0.106869	0.0591977	0.30516	0.000618678	0	0.0426333	0	0	6.94345e-06	0.02	0.218661	1.0032
TCGA.DD.A4NS.01A	0.0166337	0	0.0268256	0.114839	0	0.315302	0	0	0	0	0	0.0696036	0.132144	0.0562779	0.0700223	0.0891626	0.00731653	0	0.101872	0	0	0	0.36	0.0439758	1.07403
TCGA.DD.A4NV.01A	0.0681183	0	0	0.0479937	0	0.319964	0	0	0	0	0.0910999	0	0.0656727	0.083512	0.068778	0.243769	0	0	0.0110924	0	0	0	0.64	0.0123594	1.09006
TCGA.DD.A73A.01A	0.117462	0	0	0.0743915	0	0.453033	0	0	0.000786359	0	0	0.0735466	0.0340715	0.0398021	0.0574819	0.115073	0	0	0.0343524	0	0	0	0.78	-0.0100363	1.11758
TCGA.DD.A73B.01A	0.0737705	0	0	0.0562189	0	0.167432	0	0.00361979	0.00788289	0	0.0810635	0.0741904	0.0864095	0.034323	0.0866279	0.273905	0	0	0.0545563	0	0	0	0.98	-0.0518854	1.11806
TCGA.DD.A73C.01A	0.163679	0	0.00198779	0	0.0275172	0.162678	0	0	0	0.0102061	0.0203745	0.0140171	0.0780773	0	0.000780878	0.34256	0	0.0134921	0.160532	0	0	0.00409838	0.94	-0.034082	1.09733
TCGA.DD.A73D.01A	0.109025	0	0.00797002	0	0.0441514	0.143827	0	0	0.00526692	0	0.0879669	0.0880488	0.101129	0.0196554	0.0935072	0.164183	0	0	0.135269	0	0	0	0.92	-0.0325499	1.10436
TCGA.DD.A73E.01A	0.159407	0	0.00205077	0	0.0797344	0.0166091	0	0	0	0	0.0158834	0.0698808	0.0450481	0.0447799	0.0114183	0.111054	0	0.0241166	0.420017	0	0	0	0.8	-0.0162097	1.13011
TCGA.DD.A73F.01A	0.0675806	0	0.0031503	0.207909	0	0.232089	0	0	0.0191067	0	0	0.0769763	0.0675958	0.0814471	0.078017	0.0895245	0	0	0.076604	0	0	0	0.16	0.0883916	1.06574
TCGA.DD.A73G.01A	0.0198416	0	0	0.0480575	0	0.101778	0	0	0.0882642	0	0.0117765	0.032619	0.0516277	0	0.0176746	0.543799	0	0	0.0845619	0	0	0	0.64	0.0133565	1.10555
TCGA.DD.AA3A.01A	0	0.0114823	0	0	0.0442601	0.159858	0	0.0125385	0.0800272	0	0	0.229973	0.0351349	0.272771	0.046644	0.00384694	0.02427	0	0.0791935	0	0	0	0.04	0.160045	1.05682
TCGA.DD.AAC8.01A	0.122684	0	0.00943235	0	0.0976065	0.135391	0	0.000481392	0.050977	0	0.0745502	0.0502852	0.0832237	0.0574773	0	0.306591	0	0	0	0	0	0.0113001	0.56	0.0206588	1.08552
TCGA.DD.AAC9.01A	0.0590145	0	0.0744464	0.0597074	0	0.214103	0	0	0.0720683	0	0	0.0579887	0.0290213	0.0861652	0.0533974	0.246424	0	0	0.0445352	0	0	0.00312872	0.54	0.0219847	1.07208
TCGA.DD.AACA.01A	0.186597	0	0.101567	0.106858	0	0	0	0	0.0519629	0	0.0248222	0.0386906	0.0278238	0	0.150703	0.273834	0	0	0.0371412	0	0	0	0.82	-0.0191486	1.10187
TCGA.DD.AACA.02A	0.12429	0	0.00511627	0	0	0.243687	0	0	0.00955501	0	0.0838213	0.0169156	0.0328399	0.137116	0.0235542	0.230825	0	0	0.0886655	0	0	0.00361372	0.52	0.0246833	1.07509
TCGA.DD.AACA.02B	0.128485	0	0.014777	0	0.00369157	0.110142	0	0.0220998	0	0	0.0374211	0.0872765	0.102794	0.112131	0.0252204	0.215726	0	0	0.140235	0	0	0	0.56	0.0196267	1.07642
TCGA.DD.AACB.01A	0.00621871	0	0.148896	0.256031	0	0	0.00577216	0.00807853	0.00400466	0	0	0.0816413	0.0594828	0.0846181	0.0898317	0.166399	0	0	0.0890262	0	0	0	0.26	0.0594037	1.06067
TCGA.DD.AACC.01A	0.0833422	0	0.0648888	0.282322	0	0.170915	0	0.0137487	0.0511998	0	0	0.0317659	0.0532427	0	0.0653089	0.183266	0	0	0	0	0	0	0.04	0.191074	1.01914
TCGA.DD.AACD.01A	0.0389741	0	0.000786968	0	0	0.275904	0	0	0.0516239	0	0.0289942	0.0419446	0.0495241	0.0809338	0.0345435	0.230829	0	0	0.165942	0	0	0	0.56	0.0193299	1.07602
TCGA.DD.AACE.01A	0.0477622	0	0.0174603	0	0.0553002	0.237933	0	0	0.0260128	0	0.0314755	0.0195923	0.084848	0.175343	0.101856	0.0181438	0.00885966	0	0.175414	0	0	0	0.32	0.0520933	1.066
TCGA.DD.AACF.01A	0.0177027	0	0	0	0.00570459	0.175261	0	0.00318993	0.00244904	0	0.0145314	0.0827597	0.0994758	0.0484701	0.0328709	0.31223	0.00241367	0	0.19642	0	0	0.00652199	0.72	-0.00192047	1.0936
TCGA.DD.AACG.01A	0.0819244	0	0.00834939	0.0436225	0	0.187629	0	0	0.0780319	0	0	0.0602328	0.00985441	0.196707	0.0144629	0.290331	0.00450913	0	0.0243452	0	0	0	0.32	0.0510629	1.0815
TCGA.DD.AACH.01A	0.0341385	0	0	0	0.0544733	0.269041	0	0	0.10586	0	0.160364	0	0.0578516	0.195196	0.00244026	0.0665646	0	0	0.046322	0	0	0.00774863	0.8	-0.0159744	1.1115
TCGA.DD.AACI.01A	0.0888828	0	0.0220722	0.142802	0	0.138056	0.00616795	0.0360051	0.0421967	0	0	0.0814439	0.0200246	0.0971229	0.0513408	0.265502	0.00117755	0	0.00551576	0	0	0.0016902	0.42	0.0284941	1.08482
TCGA.DD.AACJ.01A	0	0	0	0	0	0.3217	0	0	0.047289	0	0.0419238	0.0392339	0.137027	0.200983	0	0.0240712	0.00669034	0	0.173379	0	0.00770218	0	0.16	0.0881096	1.05735
TCGA.DD.AACK.01A	0.149235	0	0.0373456	0.0386952	0	0.248775	0	0.0131342	0.0229885	0	0	0.0640132	0.0257879	0.0704108	0.0927775	0.195849	0	0	0.0409873	0	0	0	0.8	-0.0160272	1.09282
TCGA.DD.AACL.01A	0.00975686	0	0.106241	0.0938881	0	0.0493134	0	0.015223	0.0374847	0	0	0.0267213	0.0815306	0.316477	0.0713987	0.148355	0	0	0.0314059	0	0	0.0122042	0.04	0.166857	1.03292
TCGA.DD.AACN.01A	0.116605	0	0.0482246	0.0681149	0	0.343985	0	0	0	0	0.0250002	0.0101311	0.0307694	0.0230061	0.141988	0.173284	0	0	0.0188904	0	0	0	0.74	-0.00646791	1.10317
TCGA.DD.AACO.01A	0.00505719	0	0.0237628	0	0.0660512	0.109825	0	0	0.00255153	0.0290043	0.0246509	0	0.0429509	0.110192	0.0385354	0.253573	0.00770524	0	0.284374	0	0	0.00176676	0.68	0.00563056	1.09472
TCGA.DD.AACP.01A	0.0297942	0	0	0	0.0271368	0.229096	0	0	0.120406	0	0.0586849	0.0688149	0.0501693	0.251436	0.0282568	0	0	0	0.136205	0	0	0	0.64	0.0129341	1.09516
TCGA.DD.AACQ.01A	0.0311706	0	0	0.0923636	0	0.206488	0	0	0	0	0	0.0446791	0	0.130857	0.203932	0.0116577	0.015654	0	0.255431	0	0	0.00776678	0.36	0.040541	1.10978
TCGA.DD.AACS.01A	0.0643023	0	0	0.0512924	0	0.224201	0	0	0	0	0	0.0562055	0.110093	0.04254	0.076978	0.248693	0	0	0.0922617	0	0	0.0334334	0.98	-0.0387998	1.10053
TCGA.DD.AACT.01A	0.00865002	0.0396959	0.0255837	0	0.0370434	0.250087	0	0	0.00013835	0.09672	0.0354279	0	0.0643229	0.127299	0.0507924	0.0637679	0	0	0.179914	0	0	0.0205567	0.34	0.0480863	1.06451
TCGA.DD.AACU.01A	0.0110681	0	0.00129963	0	0.0561128	0.40378	0	0	0.00066103	0	0.0267681	0	0.0427215	0.140021	0.0863701	0.0611745	0.0178959	0	0.152117	0	0	1.06739e-05	0.64	0.0135596	1.09036
TCGA.DD.AACV.01A	0.0935528	0	0	0	0	0.217371	0	0.0671096	0.0338339	0	0	0.0582196	0.00493207	0	0.0315552	0.371468	0	0.0997236	0.0222341	0	0	0	0.98	-0.0500618	1.11209
TCGA.DD.AACW.01A	0.0151372	0	0	0	0.00752058	0.476643	0	0	0.00195	0	0.0405286	0	0.0936961	0.0414763	0.0166917	0.154958	0.00728185	0	0.142913	0	0	0.0012034	0.84	-0.0240739	1.10333
TCGA.DD.AACX.01A	0.160154	0	0	0.0944445	0	0.078092	0	0	0.0371488	0	0	0.0426285	0.0907832	0	0.104748	0.357576	0	0	0.0344242	0	0	0	0.62	0.0155009	1.08987
TCGA.DD.AACY.01A	0.107692	0	0	0.014398	0	0.47306	0	0	0	0	0	0.0661316	0.0184107	0.0246686	0.0410263	0.254613	0	0	0	0	0	0	0.9	-0.0301801	1.12111
TCGA.DD.AACZ.01A	0.0112494	0	0.0128554	0.023895	0	0.191635	0	0	0.0218435	0	0	0.0497423	0.101893	0.110382	0.0573862	0.295988	0.0022021	0	0.120927	0	0	0	0.04	0.164009	1.02267
TCGA.DD.AAD0.01A	0.00987963	0	0.00637692	0	0.0988878	0.120129	0	0.000460295	0.0136809	0	0.0524749	0.0721774	0.0525392	0.294334	0.0268419	0.038195	0.00282242	0	0.2112	0	0	0	0.22	0.0654507	1.0779
TCGA.DD.AAD1.01A	0.144043	0	0	0.109547	0	0.46538	0	0	0	0	0.057644	0	0.0402585	0.0253174	0.0472464	0.105379	0	0.00518519	0	0	0	0	0.34	0.0497057	1.09874
TCGA.DD.AAD2.01A	0.10206	0	0.00246616	0.044608	0	0.285978	0	0	0.0241076	0	0	0.0448687	0.0256448	0.212908	0.0685693	0.175949	0	0	0.0128409	0	0	0	0.3	0.055375	1.07791
TCGA.DD.AAD3.01A	0.0370469	0	0.00684461	0.0731011	0	0.369268	0	0	0.00122708	0	0.0859786	0	0.0774757	0.136967	0.0972507	0.0251597	0.013366	0	0.0763144	0	0	0	0.28	0.0564525	1.07593
TCGA.DD.AAD5.01A	0.000338417	0	0.0583828	0	0.065707	0.221666	0	0	0.0363805	0	0.0487752	0.0730672	0.0701006	0	0.00215281	0.257769	0	0	0.15215	0	0.0135106	0	0.64	0.0137018	1.07776
TCGA.DD.AAD6.01A	0	0.000879671	0	0	0	0.445836	0	0	0.0696359	0	0	0.076058	0.0664455	0.128301	0.0242655	0.178044	0	0	0.0105345	0	0	0	0.72	-0.000558762	1.10988
TCGA.DD.AAD8.01A	0.0469435	0	0.00342753	0	0	0.32763	0	0.00874238	0	0	0.00800529	0.0633697	0.000481701	0.0559464	0.0753485	0.293616	0	0	0.11536	0	0	0.00112889	0.82	-0.0178842	1.09802
TCGA.DD.AADA.01A	0.100789	0	0.022683	0.00612623	0	0.479729	0	0	0.00232054	0	0.0219898	0.0173878	0.0385895	0.0639974	0.0555923	0.0630005	0	0	0.127794	0	0	0	0.74	-0.00433349	1.09671
TCGA.DD.AADB.01A	0.116106	0	0.0375887	0.199691	0	0.111908	0	0.0353863	0.126753	0	0.0192954	0.0208763	0.0377456	0.144248	0.0529966	0.090896	0.00490955	0	0.0015998	0	0	0	0.36	0.044256	1.07775
TCGA.DD.AADC.01A	0.0114533	0	0.000406677	0	0	0.372522	0	0	0	0	0.00469351	0.0841486	0.0377954	0.189367	0.0724762	0.0328137	0	0	0.194323	0	0	0	0.68	0.00482439	1.09898
TCGA.DD.AADD.01A	0.0641802	0	0.00567129	0	0	0.21478	0	0.0246374	0.050761	0	0.100872	0.0222099	0.0673983	0.0977065	0.0690681	0.118782	0.0114124	0	0.151774	0	0.000747108	0	0.72	6.394e-05	1.08013
TCGA.DD.AADF.01A	0.0530008	0	0.265702	0.232136	0	0	0	0.00884013	0.0615712	0	0	0.0708806	0.00209233	0.0760541	0.112907	0.0433718	0	0	0.0734438	0	0	0	0.78	-0.0113219	1.08777
TCGA.DD.AADG.01A	0.0992585	0	0.068379	0.193554	0	0.0326129	0	0.00140269	0.0189774	0	0.0868949	0.073341	0.0754551	0.0181283	0.0817253	0.150742	0	0.0039879	0.0955411	0	0	0	0.72	-0.00330879	1.09465
TCGA.DD.AADI.01A	0.058384	0	0	0.157229	0	0.328789	0	0	0.0521252	0	0	0.0348128	0.0455905	0.0517992	0.110917	0.123037	0.0157232	0	0.0215944	0	0	0	0.22	0.0677259	1.08091
TCGA.DD.AADJ.01A	0.0762464	0	0.0135184	0.058838	0	0.320289	0	0	0.0378076	0	0	0.0820046	0.0601799	0.0210381	0.0730386	0.131077	0.0540774	0	0.0718848	0	0	0	0.88	-0.02974	1.1008
TCGA.DD.AADK.01A	0.0838913	0	0.00616495	0.0794305	0	0.258133	0	0	0.0598704	0	0.0236991	0.049177	0.0655438	0.0984062	0.0979931	0.0513376	0.0183472	0	0.108005	0	0	0	0.38	0.0337696	1.07614
TCGA.DD.AADL.01A	0.00492727	0	0	0.0622078	0	0.352719	0	0	0.00757338	0	0	0.0614254	0.129219	0.116974	0.0141328	0.00625794	0.00259137	0	0.239412	0	0.00255958	0	0.92	-0.033349	1.11435
TCGA.DD.AADM.01A	0.0311242	0	0	0	0	0.257716	0	0	0.00528041	0.0021329	0	0.040994	0.0157472	0.172941	0.132478	0.113034	0.0162779	0	0.209798	0	0	0.0024755	0.56	0.0213257	1.09133
TCGA.DD.AADN.01A	0.00714361	0	0.093582	0.349795	0	0	0.0342275	0.0105415	0.0822165	0	0.0191503	0.0492301	0.0498607	0.11821	0.0387882	0.127433	0	0	0.0198216	0	0	0	0.14	0.0990462	1.05786
TCGA.DD.AADO.01A	0.0220169	0	0.023655	0.177496	0	0.0666666	0	0.047387	0.0929818	0	0	0.0887319	0.0506164	0.192728	0.0475882	0.147469	0	0	0.0426643	0	0	0	0.36	0.0388645	1.08316
TCGA.DD.AADP.01A	0.0467042	0	0.00911555	0.0616725	0	0.356676	0	0	0.0465575	0	0.0168791	0.0528648	0.0453121	0.0476582	0.10411	0.155094	0	0	0.0439431	0	0	0.0134125	0.8	-0.0136952	1.10606
TCGA.DD.AADQ.01A	0.0456482	0	0	0.179069	0	0.234289	0	0	0.0739624	0	0.0258467	0.0815486	0.0376105	0.0385688	0.103344	0.112328	0	0	0.0677846	0	0	0	0.9	-0.0316446	1.1286
TCGA.DD.AADR.01A	0.0806589	0	0.015216	0.00671343	0	0.439495	0	0	0	0	0	0.0536526	0.0206822	0.0882357	0.0447193	0.206885	0	0	0.0437425	0	0	0	0.66	0.00858779	1.09188
TCGA.DD.AADS.01A	0.0146416	0	0	0.00508568	0	0.216364	0	0.0674055	0.0390903	0.00674562	0	0.0405957	0.162413	0.0491372	0.117331	0.260234	0	0	0.0209557	0	0	0	0.48	0.027314	1.08617
TCGA.DD.AADU.01A	0.140562	0	0.000983283	0	0	0.0875499	0	0.0116175	0.00732111	0.0104866	0	0.126039	0.00587661	0.234402	0.0516	0.253548	0	0	0	0.0700143	0	0	0.22	0.0629664	1.09388
TCGA.DD.AADV.01A	0.00544245	0	0	0	0	0.324714	0	0	0.0587215	0	0.0543212	0.0615623	0.0797206	0.0604115	0.0406802	0.101544	0.00524156	0	0.203089	0	0	0.00455137	0.84	-0.02366	1.1016
TCGA.DD.AADW.01A	0.0805805	0	0	0.0348189	0	0.22481	0	0.00162122	0.0261509	0	0	0.0317909	0.00119729	0.196765	0.103261	0.234633	0	0	0.0643703	0	0	0	0.36	0.0409113	1.08386
TCGA.DD.AADY.01A	0.0346852	0	0	0.0252549	0	0.366194	0	0	0	0	0	0.0660996	0.0483903	0	0.120875	0.212683	0.00122262	0	0.124595	0	0	0	0.88	-0.0291645	1.10922
TCGA.DD.AAE0.01A	0	0	0	0.0676074	0	0.180964	0	0	0.0739602	0	0	0.111871	0.0172728	0.336524	0.064901	0.1105	0	0	0.0364	0	0	0	0.2	0.075357	1.09214
TCGA.DD.AAE1.01A	0.0522582	0	0	0.0438676	0	0.278203	0	0	0.10098	0	0	0.101017	0.0368298	0.00876343	0.0927082	0.171762	0.0238819	0	0.0897289	0	0	0	0.98	-0.0392212	1.11293
TCGA.DD.AAE2.01A	0.064678	0	0	0.04429	0	0.176595	0	0	0.000966915	0	0	0.0768949	0.0320417	0.127754	0.226243	0.0709522	0.0131946	0	0.16639	0	0	0	0.12	0.114613	1.07409
TCGA.DD.AAE3.01A	0.00589106	0	0.00129034	0	0.0702852	0.134368	0	0.00246067	0.00353898	0	0.0396091	0.0623565	0.116247	0	0.00537182	0.473241	0.00628894	0	0.079051	0	0	0	0.78	-0.010678	1.11125
TCGA.DD.AAE4.01A	0.0392635	0	0.00870531	0.000462786	0	0.328746	0	0.00275967	0.00894896	0.00701251	0	0.0547686	0.0361884	0.0491462	0.208376	0.156326	0.0125449	0	0.086752	0	0	0	0.2	0.0705137	1.08633
TCGA.DD.AAE6.01A	0.104343	0	0	0.00244764	0	0.270253	0	0	0.00257635	0	0	0.0242638	0.128415	0.146362	0.0132892	0.0649298	0.00305713	0	0.240063	0	0	0	0.74	-0.00514343	1.08876
TCGA.DD.AAE7.01A	0.0346302	0	0.0352368	0	0	0.449156	0	0	0	0.0188277	0.013954	0	0.0165987	0.0340059	0.152068	0.133246	0.0177904	0	0.0944871	0	0	0	0.76	-0.00806974	1.10587
TCGA.DD.AAE9.01A	0.00709079	0	0	0.105572	0	0.116725	0	0.00636349	0.0686056	0	0.00550388	0.0653003	0.0518879	0.0880236	0.0723746	0.352211	0	0	0.0603416	0	0	0	0.7	0.00214096	1.09915
TCGA.DD.AAEA.01A	0.0465601	0	0	0	0	0.330185	0	0	0	0	0	0.102624	0.0265805	0.223861	0.187791	0.0524231	0.000830934	0	0.0291439	0	0	0	0.14	0.0910327	1.08906
TCGA.DD.AAEB.01A	0	0	0.0220044	0	0.00306652	0.3628	0	0	0.0016621	0	0.157112	0	0.0852459	0.261302	0.00210708	0.0420988	0	0	0.0626006	0	0	0	0.2	0.0691641	1.07833
TCGA.DD.AAED.01A	0.0334683	0	0	0.00291973	0	0.224893	0	0	0.0650291	0	0.0304964	0.0111649	0	0.299333	0.0580423	0.253318	0	0	0.021335	0	0	0	0.18	0.0834307	1.08315
TCGA.DD.AAEE.01A	0.0516692	0	0	0	0	0.325927	0	0	0.0502377	0	0.047875	0.052361	0.0586124	0.17885	0.0387765	0.0410749	0.00576292	0	0.148854	0	0	0	0.38	0.0347885	1.0766
TCGA.DD.AAEG.01A	0.077645	0	0.0665771	0	0	0.271367	0	0	0.00870499	0	0.0301448	0.0460718	0	0.232276	0.0755487	0.0841812	0	0	0.104446	0	0.00303729	0	0.2	0.077929	1.05617
TCGA.DD.AAEH.01A	0.00342031	0	0.0131912	0.455687	0	0.0869752	0	0.0241847	0.0335212	0	0	0.110757	0.0530625	0.0348232	0.0524976	0.0390488	0.0113946	0	0.0814362	0	0	0	0.38	0.0341052	1.13578
TCGA.DD.AAEI.01A	0.00152462	0	0	0	0	0.263419	0	0	0.0409324	0	0	0.0657091	0.0390722	0.0609981	0.0705909	0.203043	0.0063072	0	0.24292	0	0.00548379	0	0.68	0.00602723	1.08905
TCGA.DD.AAEK.01A	0.0800601	0	0.0064126	0	0.0636408	0.195902	0.00309106	0	0.0303663	0	1.81404e-05	0.027998	0.0199986	0.18967	0.168525	0.100962	0.00316463	0	0.11019	0	0	0	0.1	0.124024	1.05114
TCGA.DD.AAVP.01A	0.0159249	0	0.0117622	0	0.104507	0.190421	0	0	0.0151493	0	0.0829507	0.0313949	0.0684309	0.10895	0.0867136	0.0428414	0.0111885	0	0.220471	0	0.00929436	0	0.38	0.0312383	1.07742
TCGA.DD.AAVQ.01A	0.0771481	0.0303148	0.0274936	0.140658	0	0.234155	0	0	0.0716735	0	0.00273207	0.0242499	0.0528761	0.157891	0.0665875	0.0746306	0.00658171	0	0.0330077	0	0	0	0.08	0.137497	1.03473
TCGA.DD.AAVR.01A	0.0299927	0.00182392	0	0.0781625	0	0.365663	0	0	0.0243125	0	0.0144357	0.0281978	0.0444147	0.0113883	0.036535	0.308584	0.0253354	0	0.0296264	0	0	0.00152853	0.2	0.0692769	1.06901
TCGA.DD.AAVS.01A	0.00379231	0	0	0.178423	0	0.224111	0	0	0.073987	0	0.0102186	0.058355	0.0694518	0.0632156	0.0258232	0.238506	0.0180931	0	0.0360233	0	0	0	0.76	-0.00784612	1.10475
TCGA.DD.AAVU.01A	0.00399918	0	0	0	0.0724544	0.0393729	0	0	0.0655786	0	0.0571879	0	0.00436018	0.513979	0.0037132	0.189704	0	0	0.0496508	0	0	0	0.04	0.162423	1.09023
TCGA.DD.AAVV.01A	0.0688051	0	0.0369562	0.0372919	0	0.221676	0	0	0.0647772	0	0	0.0534469	0.0464766	0.121818	0.126786	0.158059	0.0192688	0	0.0446381	0	0	0	0.14	0.0999348	1.04946
TCGA.DD.AAVW.01A	0.106203	0	0.00610961	0	0	0.548219	0	0	0.01031	0	0.0637136	0.00575002	0.0583623	0.100588	0.0145319	0.0432639	0.00209988	0	0.040849	0	0	0	0.56	0.0203533	1.10366
TCGA.DD.AAVX.01A	0.196246	0	0.00307964	0	0.0170439	0.234959	0	0	0.00172828	0	0	0.0723128	0.0660084	0.024285	0.110361	0.212541	0	0.00499463	0.0564404	0	0	0	0.66	0.00885231	1.08771
TCGA.DD.AAVY.01A	0.00542809	0	0.0153364	0	0.061198	0.162299	0	0.00147213	0.0130279	0	0.0948573	0.0674969	0.0460822	0.130072	0.0604148	0.00603805	0.0126272	0	0.312678	0	0	0.0109716	0.48	0.0269397	1.09655
TCGA.DD.AAVZ.01A	0.0399763	0	0	0.00365657	0	0.523336	0	0	0	0	0.0217388	0.0273905	0.0343914	0.0202697	0.0350135	0.275795	0	0	0.0184324	0	0	0	0.9	-0.0304667	1.12118
TCGA.DD.AAW0.01A	0.0424459	0	0	0.0752796	0.00232599	0.278788	0	0	0.0383151	0	0	0	0.0770797	0.338952	0.0509959	0.050693	0.00174099	0	0.03786	0	0	0.0055237	0.04	0.152305	1.0449
TCGA.DD.AAW1.01A	0.0110049	0.00615037	0.0202792	0	0.0434496	0.100808	0	0	0.00999813	0	0.000495101	0.0783753	0.127949	0.153544	0.0560688	0.0686282	0	0	0.309827	0	0.00611543	0.0073067	0.38	0.0332468	1.08645
TCGA.DD.AAW2.01A	0.0179646	0	0.00255627	0	0.0106706	0.415185	0	0	0	0	0.039478	0.117289	0.13293	0.0715356	0.0341379	0.00725103	0	0	0.151002	0	0	0	0.78	-0.00988423	1.1135
TCGA.DD.AAW3.01A	0.00650573	0	0	0.0108717	0	0.231817	0	0	0.0452586	0	0	0.0988621	0.108054	0	0.0601951	0.30091	0	0	0.137526	0	0	0	0.96	-0.0363354	1.10506
TCGA.ED.A459.01A	0.079502	0	0	0	0	0.0778965	0	0.0497332	0.0389695	0	0	0.0391083	0.0126377	0.147941	0.0244379	0.49684	0	0.0104616	0	0.022472	0	0	0.68	0.00643452	1.12559
TCGA.ED.A4XI.01A	0.0967295	0	0	0.0706213	0	0.242332	0	0	0.0509517	0	0.0495077	0	0.0671364	0.0347308	0.0946918	0.293299	0	0	0	0	0	0	0.7	0.00405184	1.09319
TCGA.ED.A5KG.01A	0.183416	0.0238032	0.0200212	0.134569	0	0.352744	0.011121	0	0.00239141	0	0.031968	0	0.00974745	0.0777263	0.0786058	0.0738867	0	0	0	0	0	0	0	0.49335	0.869042
TCGA.ED.A627.01A	0.0524308	0	0.0319373	0.200026	0	0.333935	0.00524255	0	0	0	0	0.0171452	0.0780715	0.0609978	0.12213	0.0853869	0.00865593	0	0.00404061	0	0	0	0.14	0.101375	1.06786
TCGA.ED.A66X.01A	0.0610219	0	0.0231067	0.0299137	0	0.141545	0	0	0.0483957	0	0.0106342	0.00868074	0.0449342	0.282075	0.0279334	0.279595	0.0203356	0	0.0218293	0	0	0	0.04	0.154001	1.04611
TCGA.ED.A66Y.01A	0.0253785	0	0	0	0	0.290374	0	0.0342592	0.0869689	0	0	0.00437442	0.0369377	0.339915	0.0225012	0.104299	0	0	0.0549919	0	0	0	0.2	0.0740554	1.08271
TCGA.ED.A7PX.01A	0.053743	0	0	0.0319921	0	0.106952	0	0	0.0809981	0	0	0.0777934	0.0040173	0.199346	0.0527021	0.321429	0	0	0.0487501	0	0	0.0222757	0.14	0.102234	1.06371
TCGA.ED.A7PY.01A	0.0928692	0	0	0.121134	0	0.115151	0	0	0.0582801	0	0	0.12039	0.0534006	0.101634	0.0490037	0.205654	0	0	0.0824832	0	0	0	0.84	-0.0223866	1.10314
TCGA.ED.A7PZ.01A	0.232465	0	0.0269387	0.116198	0	0.190435	0	0.00584686	0.110603	0	0	0.0562427	0.104214	0.115846	0.00021056	0.0299188	0	0	0.00479597	0	0	0.00628468	0.82	-0.0182099	1.10872
TCGA.ED.A7XO.01A	0.0421486	0	0.157621	0.0902843	0	0.147343	0	0	0.032383	0	0	0.0689869	0.0343822	0.00202028	0.0420038	0.288065	0	0	0	0.0665204	0	0.028241	0.78	-0.0100366	1.08041
TCGA.ED.A7XP.01A	0.0211181	0	0.00406274	0	0	0.382249	0	0.00224663	0.0232459	0	0.0177953	0.0436959	0.0668346	0.201296	0.0336383	0.0402179	0.00631929	0	0.15728	0	0	0	0.36	0.0419496	1.0765
TCGA.ED.A82E.01A	0.0783859	0	0.00363411	0.01856	0	0.240654	0	0.00357532	0.076028	0	0	0.104895	0.0750584	0	0.00606506	0.338127	0	0.00647925	0.0461992	0	0	0.00233871	0.04	0.160495	1.02695
TCGA.ED.A8O5.01A	0.0590907	0	0	0.199949	0	0.288333	0	0	0.0183186	0	0.0763597	0.0451031	0.0650718	0.0366736	0.0574119	0.111022	0	0	0.0426665	0	0	0	0.92	-0.0333208	1.13195
TCGA.ED.A8O6.01A	0.0802374	0	0	0.0175491	0	0.246798	0	0	0.136307	0	0	0.084908	0.0227114	0.105662	0.052126	0.188163	0.0161443	0	0.0493937	0	0	0	0.42	0.0283533	1.08006
TCGA.ED.A97K.01A	0.063886	0	0.0627439	0	0	0.224904	0	0.00356527	0.0771105	0	0	0.0783679	0.0197891	0.255529	0.0122644	0.15758	0	0	0.0413286	0	0	0.00293096	0.12	0.121027	1.0452
TCGA.EP.A12J.01A	0.0483418	0	0.00619547	0	0.0859136	0.0496374	0	0	0.0133269	0.0559433	0.0136008	0.0855777	0.123281	0	0.121989	0.25946	0	0	0.136733	0	0	0	0.76	-0.00891921	1.1003
TCGA.EP.A26S.01A	0.0686095	0	0.00493625	0.0571455	0.00117726	0.0520622	0	0	0.0100301	0	0.0991954	0.0400872	0.0587326	0.124726	0.0748154	0.329525	0.00273308	0	0.0762249	0	0	0	0.62	0.0144816	1.09568
TCGA.EP.A2KA.01A	0.0985465	0	0.057017	0.202386	0	0.16766	0	0	0.0702374	0	0	0.0590346	0.0279807	0.0683044	0.0737959	0.1303	0.008297	0	0.0257443	0	0	0.0106963	0.54	0.0240808	1.08378
TCGA.EP.A2KB.01A	0.0398048	0	0.00910582	0.0598227	0	0.296197	0	0.0278557	0	0	0	0.0953793	0.0218391	0.0809476	0.0782535	0.232403	0	0	0.0573551	0	0	0.0010364	0.94	-0.0333724	1.11141
TCGA.EP.A2KC.01A	0.0764746	0	0.00427315	0	0	0.152698	0	0.0435303	0.0279447	0	0	0.0403846	0.066479	0.137849	0.114333	0.273711	0	0	0.0623231	0	0	0	0.22	0.066574	1.06847
TCGA.EP.A3JL.01A	0.0578702	0	0	0.0953655	0	0.183035	0	0	0.0753014	0	0.019006	0.0370194	0.0554971	0.0414156	0.161498	0.222556	0	0	0.0514358	0	0	0	0.3	0.0528768	1.08139
TCGA.EP.A3RK.01A	0.0557115	0	0.10521	0.0486485	0	0.157162	0.00256392	0.0140476	0.0378332	0	0	0.0498922	0.055564	0.110148	0.0606511	0.246227	0.0102627	0	0.0460777	0	0	0	0.14	0.0903131	1.04182
TCGA.ES.A2HS.01A	0.0017126	0	0.00481933	0	0.073934	0.17389	0	0	0.0291731	0	0.100976	0	0.0872305	0	0.0189374	0.361769	0	0	0.147558	0	0	0	0.92	-0.0326295	1.10105
TCGA.ES.A2HT.01A	0.0566936	0	0.0718312	0.0365391	0	0.101833	0	0.015345	0.114018	0	0	0.0593783	0.0298454	0.110672	0.060281	0.310536	0	0	0.0330279	0	0	0	0.66	0.00829127	1.08276
TCGA.FV.A23B.01A	0.0481288	0	0	0.0876865	0	0.305944	0	0	0.023555	0	0.0765845	0.00118718	0.0588768	0	0.0795097	0.284103	0.0325781	0	0.00184697	0	0	0	0.82	-0.0187221	1.10579
TCGA.FV.A2QQ.01A	0.0173542	0	0.0134387	0	0.010928	0.20803	0	0	0	0.0418625	0	0.00437955	0.0667955	0.194011	0.116036	0.183922	0.00417264	0	0.13907	0	0	0	0.34	0.0472279	1.07822
TCGA.FV.A2QR.01A	0.119885	0	0.0032593	0.0643035	0	0.0229827	0	0.0201765	0.0383722	0	0.0243962	0.0321151	0.00214708	0.219955	0.183019	0.217309	0	0	0.0347509	0	0	0.0173282	0.14	0.0954119	1.08239
TCGA.FV.A3I0.01A	0.0749965	0	0.127727	0	0.0245046	0.15305	0	0.00791484	0.0812235	0	0.0348357	0.0709751	0.0451358	0.357326	0	0.0171495	0	0	0.00248444	0	0.00267829	0	0.26	0.0589256	1.07968
TCGA.FV.A3I1.01A	0.00758352	0	0.00991537	0	0	0.271814	0	0.0068559	0.117821	0	0.00679276	0.03174	0.0421937	0.308324	0.0557231	0.0406845	0.0063251	0	0.0910675	0	0.00316052	0	0.04	0.149343	1.03843
TCGA.FV.A3R2.01A	0.0294967	0	0	0	0.0333894	0.427877	0	0	0.0378293	0	0.0690377	0	0.0796986	0.175329	0.0249359	0.0230472	0.0082426	0	0.0838098	0	0	0.00730636	0.74	-0.00491382	1.10208
TCGA.FV.A3R3.01A	0.0388422	0	0.0111176	0.0210921	0	0.396683	0	0	0	0	0.0335709	0.0396062	0.0341492	0.0746357	0.0233681	0.289442	0	0	0.0374938	0	0	0	0.7	0.00362186	1.0958
TCGA.FV.A495.01A	0.0331849	0	0.0125329	0.0308152	0	0.196744	0	0	0.0723768	0	0.00603939	0.0486206	0.124921	0.0591763	0.0973161	0.188236	0.00626435	0	0.123773	0	0	0	0.36	0.0425452	1.06547
TCGA.FV.A496.01A	0.00778434	0	0.00188282	0	0	0.345747	0	0.00719538	0.00281512	0	0.0556482	0.0474591	0.122109	0.139999	0.0423002	0.0577212	0	0	0.162823	0	0	0.00651655	0.36	0.0432207	1.07243
TCGA.FV.A4ZP.01A	0	0	0	0.13179	0	0	0	0.017098	0.141484	0	0	0.0618738	0.0189528	0.31387	0.0244849	0.243756	0	0	0.0466898	0	0	0	0.2	0.0691044	1.09305
TCGA.FV.A4ZQ.01A	0.0624468	0	0.1848	0.175431	0	0	0.00521559	0.0448345	0.0207482	0.00473946	0	0.0869163	0.0579776	0.0546545	0.116207	0.103559	0	0	0.0824712	0	0	0	0.12	0.107553	1.03779
TCGA.G3.A25S.01A	0.101441	0	0	0.0263945	0	0.161447	0	0	0.0989787	0	0.0702688	0	0.0611707	0.0865576	0.00896037	0.357992	0	0	0.0225117	0	0	0.00427727	0.76	-0.00829887	1.09697
TCGA.G3.A25T.01A	0.0443562	0	0.00201226	0	0	0.178573	0	0	0.056796	0	0	0.12796	0.0252685	0.336459	0.00761041	0.163924	0	0	0.0522026	0	0	0.00483797	0.04	0.151711	1.05343
TCGA.G3.A25U.01A	0.079388	0	0	0	0	0.17518	0	0.0034957	0.0685513	0	0.00737671	0.0575129	0.193709	0.00931998	0.0953464	0.131097	0	0	0.158377	0	0	0.0206465	0.86	-0.0259276	1.09433
TCGA.G3.A25V.01A	0.0457435	0	0	0.0485081	0	0.274837	0	0	0.000692349	0	0	0.0643143	0.10986	0.118006	0.15845	0.0683946	0.0196486	0	0.0915467	0	0	0	0.2	0.0753943	1.06952
TCGA.G3.A25X.01A	0.00857914	0	0.00364465	0	0	0.231024	0	0	0.0961122	0	0.0471233	0.0612342	0.0248411	0.0403608	0.022521	0.349272	0	0	0.0938685	0	0	0.0214187	0.14	0.0950241	1.05364
TCGA.G3.A25Y.01A	0.0211827	0	0	0.0290023	0	0.417345	0	0	0.025707	0	0.012565	0.0289246	0.0501256	0.0226036	0.104121	0.235494	0	0	0.0529283	0	0	0	0.38	0.0320666	1.08684
TCGA.G3.A25Z.01A	0.0498275	0	0.00403484	0.0203183	0	0.166966	0	0.0149112	0.0511888	0	0.0823329	0	0.0295935	0.0755261	0.040157	0.409894	0.0150149	0	0.0402353	0	0	0	0.38	0.0324034	1.08382
TCGA.G3.A3CG.01A	0.026854	0	0	0	0.0201047	0.398117	0	0	0	0	0.0250439	0.0372687	0.0492053	0.0987492	0.218297	0	0.0243966	0	0.0861117	0	0	0.0158517	0.48	0.0270871	1.11811
TCGA.G3.A3CH.01A	0.0402625	0	0.01239	0.0367815	0	0.398768	0	0	0	0	0.0124843	0	0.0338099	0.0719559	0.0530846	0.132301	0	0	0.208163	0	0	0	0.72	-0.00302559	1.09161
TCGA.G3.A3CI.01A	0.0419579	0	0.0145325	0	0	0.252135	0	0	0	0	0.191669	0	0.175801	0.0677221	0.0638612	0.0708864	0.00248986	0	0.115372	0	0.00357377	0	0.68	0.00669952	1.0876
TCGA.G3.A3CJ.01A	0.03522	0	0.00699787	0	0	0.198451	0	0.0278129	0.0123953	0	0.0272529	0.0407573	0.091009	0.116862	0.0590922	0.206572	0	0	0.177577	0	0	0	0.62	0.0154627	1.07709
TCGA.G3.A3CK.01A	0.0457888	0	0.00824206	0.0973873	0	0.216434	0	0	0.00183674	0	0	0.0463217	0.060298	0.129952	0.151269	0.112963	0	0	0.108429	0	0.0210771	0	0.3	0.0561319	1.07516
TCGA.G3.A5SI.01A	0.0356377	0	0.00532237	0.0325829	0	0.106337	0	0.0390961	0.0151543	0	0.0208041	0.0626367	0.0913276	0.00109645	0.0294226	0.449727	0	0	0.105925	0	6.50967e-05	0.00486605	0.98	-0.0509802	1.11893
TCGA.G3.A5SJ.01A	0.0364061	0	0.0513433	0.0345688	0	0.296045	0	0	0.000578777	0	0	0.00266786	0.022867	0.284247	0.146298	0.0667391	0.0136469	0	0	0.0180978	0	0.0264949	0.04	0.166454	1.04043
TCGA.G3.A5SK.01A	0.0825784	0	0.0238074	0.0234225	0	0.315531	0	0.00976538	0.00213857	0	0.113869	0.0411984	0.0426115	0.0255241	0.0886391	0.190196	0	0	0.0407194	0	0	0	0.74	-0.00641753	1.09934
TCGA.G3.A5SL.01A	0.0217925	0	0	0	0.0574341	0.317624	0	0	0	0	0.0734861	0.00447372	0.068218	0.136122	0.0788982	0.0366652	0.00341526	0	0.200263	0	0	0.00160755	0.36	0.0384719	1.07615
TCGA.G3.A5SM.01A	0.0561437	0	0.0333611	0	0	0.145967	0	0	0.0824303	0	0.00445939	0.0236643	0.026392	0.262159	0.128449	0.168216	0.0124103	0	0.0563491	0	0	0	0.08	0.137434	1.04638
TCGA.G3.A6UC.01A	0.0159562	0	0	0	0.0612396	0.175684	0	0	0	0	0.0977048	0.079617	0.0851363	0.119882	0.0723335	0.0306241	0.00307544	0	0.258747	0	0	0	0.72	0.000165812	1.10371
TCGA.G3.A7M5.01A	0.0407671	0	0	0	0	0.245738	0	0	0	0.15886	0.0752302	0	0.118967	0.151681	0.0643279	0.0541151	0	0.0125339	0.0777796	0	0	0	0.54	0.0215595	1.09022
TCGA.G3.A7M6.01A	0	0.0399306	0	0.0528741	0	0.385078	0	0	0.0388127	0	0	0.050239	0.0369596	0.114805	0.074036	0.18372	0	0	0.0235455	0	0	0	0.36	0.0407521	1.08476
TCGA.G3.A7M7.01A	0.0838618	0	0	0.0441418	0	0.174136	0	0	0.0735651	0	0.0442473	0.0234458	0.00849684	0.191053	0.0407492	0.292484	0	0	0.0238191	0	0	0	0.84	-0.0204202	1.11007
TCGA.G3.A7M8.01A	0	0.00109657	0	0	0	0.33184	0	0	0	0	0.0403271	0.0943028	0.0748136	0.0265326	0.00948794	0.302336	0	0	0.119264	0	0	0	0.96	-0.035416	1.11195
TCGA.G3.A7M9.01A	0.171321	0	0.0322841	0.0839623	0	0.0535465	0	0.0227139	0.0609709	0	0	0.0482806	0.00906174	0.405492	0.0260627	0.0289574	0	0	0.0573461	0	0	0	0.34	0.0499521	1.09505
TCGA.G3.AAUZ.01A	0.0354827	0	0.0195867	0	0	0.337014	0	0	0.0346588	0	0	0.0203351	0.0536143	0.0416978	0.0992829	0.222978	0.00354548	0	0.131805	0	0	0	0.68	0.00674578	1.08182
TCGA.G3.AAV0.01A	0.0114241	0	0.00896685	0	0.0701632	0.224567	0	0.0421024	0.00366455	0	0.186297	0	0.119072	0.0658844	0.0890374	0.0603929	0.00554678	0	0.112881	0	0	0	0.84	-0.0240984	1.10543
TCGA.G3.AAV1.01A	0.144615	0	0	0	0	0.119779	0	0	0.0442902	0	0.0122562	0.0226237	0.0185314	0.105377	0.05105	0.42058	0.0526615	0	0.00823634	0	0	0	0.62	0.0157073	1.10132
TCGA.G3.AAV2.01A	0.0796131	0	0	0	0	0.110097	0	0	0.00246375	0	0.0702706	0.0595291	0.0732778	0	0.0166382	0.401235	0	0	0.186876	0	0	0	0.84	-0.0210529	1.10561
TCGA.G3.AAV3.01A	0.0247821	0	0.113138	0.224151	0	0.036585	0.00080606	0	0.0678307	0	0	0.0758913	0	0.227363	0.0743241	0.069887	0.000822597	0	0.0844196	0	0	0	0.1	0.12258	1.04278
TCGA.G3.AAV4.01A	0.191515	0	0.0232828	0	0.0181709	0.118778	0	0	0	0.0652834	0	0.0635837	0.0951743	0	0.0713828	0.299795	0	0.0300648	0.0229685	0	0	0	0.9	-0.0314234	1.10244
TCGA.G3.AAV5.01A	0.248055	0	0	0	0	0.276146	0	0.00999384	0.0987247	0	0	0	0.0583497	0.0696618	0.0225143	0.107668	0	0	0.108886	0	0	0	0.8	-0.0128783	1.09305
TCGA.G3.AAV6.01A	0.0189929	0	0.00140688	0	0	0.193239	0	0.0115788	0.140772	0	0.0886027	0.0167201	0.0758911	0.379617	0.0116408	0.000470586	0	0	0.056932	0	0	0.00413596	0.38	0.034686	1.10167
TCGA.G3.AAV7.01A	0.0387182	0	0.00146755	0	0	0.277101	0	0.0151044	0.0308	0	0.0550281	0	0.0215057	0.511836	0.00430898	0	0	0	0.0435053	0	0	0.000624848	0.04	0.161248	1.07085
TCGA.GJ.A3OU.01A	0.00412977	0.00391251	0	0.0219736	0	0.220657	0.00182252	0	0.00755164	0	0.0212867	0.00540962	0	0.432636	0.0509751	0.179746	0.00540896	0	0.0444902	0	0	0	0	0.583966	0.811641
TCGA.GJ.A6C0.01A	0.0307268	0	0.00405766	0	0	0.143622	0.000382333	0	0.0214129	0	0.0445732	0	0	0.554256	0.0853212	0.0560416	0	0	0.0381053	0	0	0.0215017	0.04	0.202261	1.06753
TCGA.GJ.A9DB.01A	0.0354403	0	0.0244329	0.0501003	0	0.251863	0	0	0	0	0.0524443	0	0.0502634	0.112972	0.0561419	0.30315	0.0178011	0	0.0315103	0	0	0.0138804	0.6	0.0186643	1.0841
TCGA.HP.A5MZ.01A	0.0111137	0	0.0069578	0.0533596	0	0.281896	0	0	7.89527e-05	0	0	0.0453778	0.0285346	0.109256	0.130911	0.18011	0.0145694	0	0.137209	0	0	0.00062544	0.16	0.0856296	1.06052
TCGA.HP.A5N0.01A	0.0101527	0	0.00714824	0	0.00416479	0.136927	0	0.0144849	0.0126478	0	0.0600604	0.10383	0.169709	0.112828	0.0496806	0.0508733	0.00259563	0	0.264898	0	0	0	0.62	0.0144615	1.09512
TCGA.K7.A5RF.01A	0.00701925	0.0137765	0.0377945	0	0.0341185	0.123314	0	0	0	0.0542669	0	0.0715376	0.0716067	0.155073	0.151943	0.123742	0.0031286	0	0.140297	0	0	0.0123828	0.3	0.0551095	1.07748
TCGA.K7.A5RG.01A	0.0684954	0	0.199317	0.22357	0	0.013454	0.0116261	0.0287041	0.0678238	0	0	0.0589604	0.021139	0.0801825	0.0941047	0.0719422	0.00769518	0	0.0529858	0	0	0	0	0.26804	0.97226
TCGA.K7.A6G5.01A	0.0259847	0	0.0255973	0.0328939	0	0.206049	0	0	0.0541404	0	0	0.0825945	0.0602922	0.0454378	0.150067	0.250706	0.00456706	0	0.061671	0	0	0	0.54	0.0225739	1.09122
TCGA.K7.AAU7.01A	0.0422289	0	0	0	0	0.295898	0	0	0.0509708	0	0	0.0368057	0.00827695	0.257018	0.0750078	0.157806	0.0125051	0	0	0	0	0.0634836	0.36	0.0400589	1.09442
TCGA.KR.A7K0.01A	0.00194661	0	0.0110309	0	0.094408	0.290831	0	0.000517333	0.00091126	0	0.0861741	0.0367097	0.055834	0.204207	0.0316162	0.0521216	0.00337824	0	0.128086	0	0.00222768	0	0.2	0.0775875	1.06479
TCGA.KR.A7K2.01A	0.0645076	0	0	0.0244794	0	0.484604	0	0	0.0495363	0	0	0.112541	0.0360472	0	0.0333427	0.156627	0	0.00279913	0.0355162	0	0	0	0.86	-0.0258454	1.13258
TCGA.KR.A7K7.01A	0.0938906	0	0.093253	0.0905061	0	0.160555	0	0.00798461	0.0117628	0.0196296	0	0.0987992	0.0270973	0.179784	0.0517763	0.0838789	0	0	0.0810828	0	0	0	0.52	0.0251461	1.07478
TCGA.KR.A7K8.01A	0.0160653	0	0.0332999	0.219051	0	0.140935	0	0.00411872	0.0796067	0	0	0.0851726	0.0680873	0.0541718	0.115433	0.0790864	0.0130332	0	0.09194	0	0	0	0.38	0.031938	1.09075
TCGA.LG.A6GG.01A	0.0722263	0	6.50414e-05	0	0	0.305506	0	0.0197645	0.0801571	0	0	0.0984002	0.0306328	0.0173026	0.0450233	0.261977	0	0	0.0689447	0	0	0	0.98	-0.0593784	1.11685
TCGA.LG.A9QC.01A	0.0750003	0	0.00791399	0	0.00854257	0.295739	0	0	0.0269146	0	0.064741	0	0.0675896	0.0553309	0.0339164	0.308835	0	0	0.0554767	0	0	0	0.86	-0.0266015	1.09572
TCGA.LG.A9QD.01A	0	0	0.0046853	0	0.0280875	0.387089	0	0	0.0207236	0	0.152105	0.0151785	0.0996154	0.0455	0.0707303	0.0747658	0	0.00281631	0.0987031	0	0	0	0.96	-0.0351398	1.11891
TCGA.MI.A75C.01A	0.0497562	0	0	0.0964506	0	0.177569	0	0	0.203875	0	0	0.0809846	0.0234737	0.0952181	0.0884296	0.166202	0	0	0.0180412	0	0	0	0.8	-0.0136564	1.11145
TCGA.MI.A75E.01A	0.0101687	0.0102154	0.0102581	0	0	0.464638	0	0	0.00667897	0	0.0378598	0.0121644	0.0958865	0.139982	0.0437621	0.0577293	0.00677903	0	0.103878	0	0	0	0.3	0.0541158	1.07121
TCGA.MI.A75G.01A	0.0457402	0	0	0	0	0.48732	0	0	0	0	0.0521685	0.0406036	0.154319	0.134556	0.0191622	0.0228303	0	0	0.0433009	0	0	0	0.7	0.00450065	1.10338
TCGA.MI.A75H.01A	0.00534183	0	0.00638913	0	0.0272394	0.201654	0	0	0	0	0.014218	0.069149	0.189228	0.0673213	0.175347	0.0912844	0.0130987	0	0.139728	0	0	0	0.08	0.135815	1.04654
TCGA.MI.A75I.01A	0.0703503	0	0	0.056893	0	0.227664	0	0.0644313	0.099268	0	0.0243588	0.00774807	0.130294	0.257465	0.0586293	0	0	0	0.00289924	0	0	0	0.18	0.0819122	1.06656
TCGA.MR.A520.01A	0.138676	0	0.0270223	0.0319598	0	0.252316	0	0	0	0	0.0720749	0.0470839	0.0387754	0.068269	0.0359674	0.201335	0	0	0.0865202	0	0	0	0.86	-0.0259513	1.0921
TCGA.MR.A8JO.01A	0.0945892	0	0.0242041	0.0777227	0	0.300211	0	0	0.072765	0	0.0487575	0.0282544	0.0143055	0.068112	0.0442228	0.201724	0	0	0.0251319	0	0	0	0.14	0.0957665	1.05418
TCGA.NI.A4U2.01A	0.0302332	0	0	0	0	0.170761	0	0	0.0402841	0	0.0258569	0.0476568	0.0704584	0.258731	0.0616253	0.269485	0	0	0.0249087	0	0	0	0.22	0.0669537	1.08602
TCGA.NI.A8LF.01A	0.0611112	0	0.0238489	0	0	0.375666	0	0	8.41336e-05	0	0.0562546	0.0214788	0.069203	0	0.0319079	0.293313	0	0.00204771	0.0650851	0	0	0	0.92	-0.0323936	1.09838
TCGA.O8.A75V.01A	0.0900274	0	0	0.00148397	0	0.206958	0	0	0.0689457	0.00366282	0.0166269	0	0.0442089	0.25293	0.0399541	0.182541	0	0	0.0926603	0	0	0	0.24	0.060777	1.0707
TCGA.PD.A5DF.01A	0.0344615	0	0.00422	0	0	0.162102	0	0.010486	0.0552912	0	0.0683033	0	0.0280815	0.525294	0.0598933	0.0308593	0	0	0.0210077	0	0	0	0.02	0.213341	1.04688
TCGA.QA.A7B7.01A	0.0669928	0	0	0	0	0.258618	0	0.072445	0.123029	0	0.0663936	0.049051	0	0	0.013203	0.185521	0.00271549	0.00987252	0.0657768	0	0	0.0863814	0.84	-0.022607	1.10413
TCGA.RC.A6M3.01A	0.0359301	0	0.0371969	0.118335	0	0.226751	0	0.0688235	0	0	0.0520789	0.0236086	0.0108026	0.0869448	0.0411012	0.298428	0	0	0	0	0	0	0.88	-0.0284468	1.10999
TCGA.RC.A6M4.01A	0.0909337	0	0	0	0.0311637	0.0677506	0	0	0.066617	0	0	0.0951192	0.0193093	0.0962264	0.0708998	0.385843	0	0	0.0736017	0	0.00253611	0	0.74	-0.00416658	1.10393
TCGA.RC.A6M5.01A	0.111042	0	0.0828069	0.0571827	0	0.288937	0	0	0	0	0.0575377	0.0205772	0.0270177	0.0409503	0.0243041	0.274558	0	0	0.0150857	0	0	0	0.72	-0.00135065	1.08368
TCGA.RC.A6M6.01A	0.0368895	0	0	0.0490095	0	0.237455	0	0.0216321	0.114082	0	0.0328587	0	0.0313116	0.253512	0.0536191	0.169631	0	0	0	0	0	0	0.68	0.00684273	1.10505
TCGA.RC.A7S9.01A	0.0625652	0	0.0682675	0.087015	0	0.243814	0	0.000564186	0.0622982	0	0.00815828	0.0484207	0.04387	0.0380617	0.0949305	0.197178	0.00978903	0	0.0350677	0	0	0	0.88	-0.0284603	1.09603
TCGA.RC.A7SB.01A	0.0920136	0	0	0.0296278	0	0.150635	0	0	0.0280769	0	0.0259446	0.0285009	0.0157194	0.0375712	0.139768	0.403915	0	0	0.0482276	0	0	0	0.4	0.0296299	1.0951
TCGA.RC.A7SF.01A	0.0528057	0	0.00448917	0	0.0636007	0.0891914	0.00233668	0	0.00502403	0.0848878	0	0	0	0.35851	0.148747	0.0191215	0.00444257	0	0.166843	0	0	0	0.08	0.139574	1.06048
TCGA.RC.A7SH.01A	0	0	0.0149193	0	0.186376	0.154164	0	0	0.0186874	0	0.13316	0.0151472	0.0559558	0.163408	0.0267493	0.0195741	0.00284521	0	0.209013	0	0	0	0.62	0.0156548	1.09047
TCGA.RC.A7SK.01A	0	0.017569	0.00726623	0	0.128504	0.19319	0	0	0.100946	0	0.0343291	0.114561	0.0809807	0.107184	0.0477989	0.0167851	0.00269259	0	0.148194	0	0	0	0.98	-0.0407463	1.11799
TCGA.RG.A7D4.01A	0.0957188	0	0.177421	0.224638	0	0.085125	0	0.0412192	0.0580735	0	0.00283581	0.0320946	0.0512488	0.141727	0.042254	0.0423247	0	0	0.00532041	0	0	0	0.04	0.155009	1.02055
TCGA.T1.A6J8.01A	0.0535861	0	0.00267356	0.0153889	0	0.203911	0	0	0.0485904	0	0.00805797	0.0257463	0.0363809	0.0609914	0.0489155	0.454805	0.00472551	0	0.0347901	0	0	0.00143744	0.46	0.0276894	1.09241
TCGA.UB.A7MA.01A	0.131704	0	0.00753365	0.00209354	0	0.2922	0	0.0147691	0.0643977	0	0	0.0884766	0.0752882	0.0237784	0.0375663	0.208746	0	0	0.0422565	0	0	0.01119	0.92	-0.032505	1.10105
TCGA.UB.A7MB.01A	0.0377875	0	0	0.00235846	0	0.261856	0	0.0604679	0.012642	0	0	0.0866374	0.0623578	0.0605253	0.124396	0.110623	0	0	0.180349	0	0	0	0.9	-0.0314024	1.10708
TCGA.UB.A7MC.01A	0.0964096	0	0.00613484	0	0.00226823	0.344675	0	0.00425023	0	0	0.0587119	0	0.0669019	0.0656749	0.0644798	0.255139	0	0	0.0353553	0	0	0	0.74	-0.0046153	1.08881
TCGA.UB.A7MD.01A	0.065893	0	0	0.0142883	0	0.214589	0	0	0.0361094	0	0	0.0485347	0.0403778	0.108974	0.0997145	0.318539	0.0236286	0	0	0.0261206	0	0.00323166	0.22	0.0623784	1.07536
TCGA.UB.A7ME.01A	0.0656513	0	0.00960492	0.111478	0	0.24851	0	0	0.1037	0	0	0.0514853	0.0312207	0.173644	0.117907	0.063279	0	0	0.0235197	0	0	0	0.16	0.0874078	1.06914
TCGA.UB.A7MF.01A	0.0822332	0	0.00361452	0.204396	0	0.0963062	0	0.0130042	0.0665447	0	0.0553837	0.0138675	0.0543892	0	0.216865	0.132512	0	0	0.0608842	0	0	0	0.02	0.256472	1.00328
TCGA.UB.AA0U.01A	0.0203241	0	0.0108753	0.0345277	0	0.396442	0	0	0	0	0	0.0480565	0.096545	0.0362142	0.10785	0.166814	0.0317552	0	0.0505961	0	0	0	0.56	0.021171	1.08615
TCGA.UB.AA0V.01A	0.0608803	0	0.0195032	0.00191075	0	0.283847	0	0	0	0	0.0333726	0.0448595	0.106125	0.0147688	0.056205	0.320541	0	0	0.0512854	0	0	0.00670116	0.8	-0.0164147	1.09269
TCGA.WJ.A86L.01A	0.119489	0	0.0191919	0	0	0.169593	0	0.0477317	0.113501	0	0	0.0889678	0	0.128889	0.0976493	0.170378	0	0.00142861	0.0425968	0	0	0.000584471	0.56	0.0213176	1.08387
TCGA.WQ.A9G7.01A	0.0201498	0	0	0.036995	0	0.183323	0	0.0123993	0.0656714	0	0	0.112608	0.0307418	0.192279	0.0444778	0.269381	0	0	0.031974	0	0	0	0.2	0.0700969	1.0784
TCGA.WQ.AB4B.01A	0.00871768	0	0.00251528	0	0	0.295937	0	0	0.000834201	0	0.0149499	0.0152023	0.0520368	0.219606	0.0515704	0.103407	0.000131394	0	0.235093	0	0	0	0.56	0.0201753	1.08923
TCGA.WX.AA44.01A	0.109751	0	0	0	0	0.296398	0	0	0.0431393	0	0	0.025664	0.0146297	0.0900118	0.149953	0.215368	0	0	0.0550849	0	0	0	0.66	0.00917343	1.0964
TCGA.WX.AA46.01A	0.118207	0	0.00544091	0	0	0.130874	0	0	0.0192457	0	0.00472272	0.0616484	0.0536658	0	0.0655899	0.458327	0	0	0	0.0415391	0	0.04074	0.8	-0.0160055	1.11373
TCGA.WX.AA47.01A	0.231138	0	0.344618	0	0.0174222	0.0714627	0	0	0	0	0	0.0499084	0	0.173647	0.00469461	0	0	0.0372096	0.0698997	0	0	0	0.36	0.0446871	1.05654
TCGA.XR.A8TC.01A	0.032285	0	0	0	0	0.550877	0	0	0	0	0.0359734	0.0218847	0.0419274	0.0169232	0.0621285	0.209106	0	0	0.0288943	0	0	0	0.98	-0.0393026	1.12711
TCGA.XR.A8TD.01A	0.00392502	0	0.072567	0.280131	0	0	0.00116053	0	0.0236137	0	0	0.0535222	0.0350521	0.260117	0.135049	0.0919437	0.00359886	0	0.03932	0	0	0	0	0.270135	0.988572
TCGA.XR.A8TE.01A	0.0853109	0	0	0.00539748	0	0.443996	0	0	0	0	0	0.0458331	0.0495876	0	0.0453817	0.302034	0	0	0	0.0224585	0	0	0.8	-0.0155263	1.1068
TCGA.XR.A8TF.01A	0.1139	0	0.0158384	0.170112	0	0.12051	0	0.0666996	0.0422315	0	0.0152411	0.0263872	0.0754549	0.0234607	0.0612606	0.263692	0	0	0.00521339	0	0	0	0.94	-0.0336019	1.1037
TCGA.XR.A8TG.01A	0.130165	0	0.0588079	0	0	0.268679	0	0	0.0550264	0	0.0122512	0.0531893	0.0298575	0.086029	0.115601	0.138247	0	0	0	0.0521466	0	0	0.82	-0.0201661	1.09793
TCGA.YA.A8S7.01A	0	0.00674428	0	0.0296295	0	0.20451	0.0080259	0	0.0278808	0	0.0825895	0	0.196705	0.0168822	0.0161328	0.322794	0	0	0.0792022	0	0	0.00890349	0.34	0.0499416	1.07163
TCGA.ZP.A9CV.01A	0.0602652	0	0	0.0637004	0	0.406429	0	0	0	0	0.0201115	0.0150354	0.0765782	0.0332128	0.0770233	0.112799	0	0	0.118345	0	0	0.0164995	0.68	0.00522332	1.09092
TCGA.ZP.A9CY.01A	0.0787057	0	0.00288285	0.0209243	0	0.139149	0	0	0.0283761	0	0	0.0580169	0.0680686	0.0701455	0.131256	0.297966	0	0	0.102088	0	0	0.00242118	0.38	0.0339704	1.08254
TCGA.ZP.A9CZ.01A	0.0652184	0	0.12672	0.0492587	0	0.251061	0	0	0.0435563	0	0.00592717	0.0411242	0.0481593	0.0107902	0.0955254	0.19669	0.016032	0	0.0499368	0	0	0	0.32	0.0512376	1.05535
TCGA.ZP.A9D0.01A	0.0359174	0	0	0	0	0.296124	0	0	0.00509834	0	0.000890011	0.0869053	0.0777019	0.00313221	0.0741536	0.343022	0	0	0.0770552	0	0	0	0.98	-0.0425605	1.11096
TCGA.ZP.A9D1.01A	0.0872447	0	0	0.0555753	0	0.432646	0	0	0.0325439	0	0.0305289	0.0423268	0.0228074	0.0841372	0.0562719	0.130566	0	0	0.0253522	0	0	0	0.76	-0.00794605	1.11095
TCGA.ZP.A9D2.01A	0.0912234	0	0.0211009	0	0	0.225951	0	0	0.0113095	0	0.00922729	0.00369284	0.0345248	0.240559	0.120638	0.197903	0	0	0.0438707	0	0	0	0.12	0.12026	1.05355
TCGA.ZP.A9D4.01A	0.0295569	0	0	0	0.0674237	0.318651	0	0	0.042966	0	0.124286	0.00985259	0.0637221	0.0706296	0.0538721	0.0391584	0.00748658	0	0.170163	0	0	0.00223247	0.74	-0.00666178	1.09892
TCGA.ZS.A9CD.01A	0.073193	0	0.0118422	0	0	0.367341	0	0	0	0	0.0160925	0.037555	0.0454292	0.0706143	0.107421	0.19306	0	0	0.0377791	0	0	0.0396721	0.56	0.0199326	1.08455
TCGA.ZS.A9CE.01A	0.170866	0	0.122498	0	0	0.103889	0	0	0.0497971	0	0.00346228	0.049399	0.0164242	0.0351264	0.182837	0.199971	0	0	0.0657308	0	0	0	0.72	-0.00328787	1.09846
TCGA.ZS.A9CF.01A	0.0301583	0	0	0	0	0.378333	0	0	0	0	0.044996	0.00140736	0.052979	0.159611	0.0774023	0.0973981	0.00705318	0	0.150662	0	0	0	0.6	0.018045	1.08219
TCGA.ZS.A9CF.02A	0.0932417	0	0	0	0	0.473336	0.00319454	0	0	0.00258249	0.0696967	0	0.0907339	0.0753634	0.0620175	0.114359	0	0.0118729	0	0.00360113	0	0	0.76	-0.00924534	1.10486
TCGA.ZS.A9CG.01A	0.00527856	0	0.0302463	0	0	0.3051	0	0	0	0	0.062543	0.0552506	0.1313	0.133515	0.044867	0	0	0	0.231899	0	0	0	0.38	0.0360188	1.0772
