# Supplementary material for: Protective effect of tertiary lymphoid structures against hepatocellular carcinoma: New findings from a genetic perspective
Source: Front Immunol. 2022 Sep 14;13:1007426. doi: 10.3389/fimmu.2022.1007426 (PMC9515394; doi:10.3389/fimmu.2022.1007426)
Supplement: Supplementary file 6 [file Table_5.xlsx]

## Sheet: drug
gene	drug	cor	pvalue	RC
LIMD2	Fludarabine	0.480668	0.000101437	0.480668
CORO1A	ST-3595	0.478431	0.00011043	0.478431
TMEM25	Pimasertib	-0.477262	0.000115411	0.477262
LIMD2	Melphalan	0.475722	0.000122293	0.475722
PLAU	Actinomycin D	-0.474392	0.000128537	0.474392
PLAU	Hydrastinine HCl	-0.472617	0.000137326	0.472617
CORO1A	Hydroxyurea	0.470696	0.000147456	0.470696
LCK	Pluripotin	-0.470657	0.000147668	0.470657
PLAU	Tamoxifen	-0.470265	0.000149824	0.470265
CCDC88B	JZL-195	0.468962	0.000157185	0.468962
PSTPIP1	Vinorelbine	0.4685	0.000159871	0.4685
ARL4D	Staurosporine	0.467681	0.000164744	0.467681
ARL4D	Sapitinib	0.464953	0.000181968	0.464953
LIMD2	Thiotepa	0.464772	0.000183162	0.464772
TMEM25	JNJ-28312141	-0.464709	0.000183584	0.464709
LIMD2	Kahalide F	-0.453044	0.000278173	0.453044
KCNE4	Vinorelbine	0.452081	0.000287684	0.452081
TMEM25	PLX-4720	-0.451808	0.000290442	0.451808
LIMD2	Carboplatin	0.450543	0.000303503	0.450543
PLAU	Nilotinib	-0.449715	0.000312346	0.449715
CORO1A	OSU-03012	0.446896	0.000344238	0.446896
RASAL3	Oxaliplatin	0.443915	0.000381164	0.443915
PLAU	MK-8033	-0.443561	0.000385775	0.443561
PLAU	Dabrafenib	-0.442151	0.000404668	0.442151
LIMD2	Triethylenemelamine	0.441449	0.000414386	0.441449
LIMD2	Cladribine	0.438192	0.000462315	0.438192
CORO1A	Nelfinavir	0.437651	0.000470745	0.437651
TMEM25	BMS-536924	-0.436853	0.000483444	0.436853
TMEM25	Dabrafenib	-0.435902	0.000498967	0.435902
CORO1A	LMP-400	0.433974	0.000531845	0.433974
ARL4D	Erlotinib	0.433023	0.000548775	0.433023
CCDC88B	Dromostanolone Propionate	0.432553	0.000557325	0.432553
PSTPIP1	Idarubicin	0.431885	0.000569687	0.431885
ITPRIP	Cabozantinib	0.430215	0.000601677	0.430215
ARL4D	Tamoxifen	-0.430187	0.00060222	0.430187
PSTPIP1	BMS-690514	-0.429403	0.000617806	0.429403
ITPRIP	Motesanib	0.42744	0.000658435	0.42744
ARL4D	TAK Plk inhibitor	-0.425987	0.000690049	0.425987
CCDC88B	Amuvatinib	0.425654	0.000697481	0.425654
CORO1A	Curcumin	0.425259	0.00070641	0.425259
TMEM25	Selumetinib	-0.425247	0.000706672	0.425247
LIMD2	Imexon	0.424766	0.000717672	0.424766
ARL4D	Dasatinib	0.42428	0.00072894	0.42428
TMEM25	PD-0325901	-0.421897	0.00078655	0.421897
CORO1A	Cisplatin	0.420357	0.000825965	0.420357
SYTL1	PLX-4720	-0.419794	0.000840783	0.419794
RASAL3	RH1	0.419505	0.000848509	0.419505
ARL4D	Volasertib	-0.419111	0.000859118	0.419111
ARL4D	Simvastatin	0.416627	0.000928836	0.416627
PLAU	SB-590885	-0.416413	0.000935082	0.416413
PITHD1	Erlotinib	-0.416059	0.000945495	0.416059
CD3D	Veliparib	-0.414814	0.000982914	0.414814
RASAL3	Lexibulin	0.414348	0.000997268	0.414348
ARL4D	Selumetinib	-0.413915	0.00101077	0.413915
CORO1A	Fenretinide	0.412155	0.00106735	0.412155
LIMD2	6-THIOGUANINE	0.4121	0.00106918	0.4121
TMEM25	RO-4987655	-0.412023	0.0010717	0.412023
ARL4D	Sonidegib	0.41182	0.00107844	0.41182
LIMD2	Pipobroman	0.411266	0.00109701	0.411266
PLAU	Crizotinib	-0.411215	0.00109872	0.411215
PLAU	Ixabepilone	-0.410987	0.00110646	0.410987
CD3D	Indibulin	0.409636	0.00115333	0.409636
PLAU	Tipifarnib	-0.409227	0.00116787	0.409227
CORO1A	Chlorambucil	0.409143	0.00117087	0.409143
CORO1A	RH1	0.408915	0.00117906	0.408915
LIMD2	Hydroxyurea	0.407976	0.00121335	0.407976
ARL4D	Nilotinib	-0.407931	0.00121501	0.407931
PLAU	XAV-939	0.407609	0.00122697	0.407609
CCDC88B	Belinostat	0.407547	0.00122929	0.407547
PLAU	Homoharringtonine	-0.406869	0.00125489	0.406869
TMEM25	TAK-733	-0.405274	0.00131704	0.405274
ARL4D	BMS-690514	0.405258	0.00131767	0.405258
PITHD1	Neratinib	-0.404757	0.00133774	0.404757
ARL4D	Midostaurin	0.404052	0.0013665	0.404052
CCDC88B	Ixabepilone	0.402731	0.00142181	0.402731
ARL4D	Pictilisib	0.402126	0.00144785	0.402126
PLAU	Sapitinib	0.401629	0.00146953	0.401629
LIMD2	LMP-400	0.400823	0.00150533	0.400823
LIMD2	Bleomycin	0.399361	0.00157222	0.399361
TMEM25	DOLASTATIN 10	-0.399144	0.00158239	0.399144
PLAU	Quisinostat	-0.397456	0.00166339	0.397456
CCDC88B	Dexamethasone Decadron	0.395426	0.00176574	0.395426
ARL4D	Eribulin mesilate	-0.395054	0.00178512	0.395054
ITPRIP	Bleomycin	0.395032	0.00178629	0.395032
ARL4D	By-Product of CUDC-305	-0.393331	0.00187726	0.393331
CORO1A	METHOTREXATE	0.393251	0.00188163	0.393251
ITPRIP	Rigosertib	0.392736	0.00191009	0.392736
PLAU	BP-1-102	-0.392513	0.00192247	0.392513
CORO1A	Carboplatin	0.391901	0.00195694	0.391901
ARL4D	Des-fluoro-TAK-960	-0.391257	0.00199381	0.391257
PLAU	Entinostat	-0.390257	0.00205226	0.390257
SYTL1	Ribavirin	0.389863	0.00207573	0.389863
LCK	PYRAZOLOACRIDINE	0.388942	0.00213154	0.388942
CORO1A	Pimasertib	-0.38868	0.00214764	0.38868
PLAU	SGX-523	0.387794	0.00220287	0.387794
KCNE4	Ispinesib	0.387517	0.00222043	0.387517
LIMD2	Topotecan	0.386767	0.00226856	0.386767
ARL4D	Pipamperone	-0.386634	0.00227717	0.386634
CD3D	ETHINYL ESTRADIOL	0.386431	0.00229044	0.386431
PLAU	HYPOTHEMYCIN	-0.385944	0.00232243	0.385944
LIMD2	Cytarabine	0.385562	0.0023478	0.385562
ARL4D	ARRY-162	-0.385209	0.00237151	0.385209
RASAL3	Axitinib	0.384837	0.00239667	0.384837
ARL4D	Vinblastine	-0.38427	0.00243552	0.38427
ARL4D	AMINOFLAVONE	0.384109	0.00244668	0.384109
PLAU	Bortezomib	-0.384093	0.00244779	0.384093
LIMD2	Asparaginase	0.383527	0.00248726	0.383527
PLAU	Barasertib	-0.383134	0.00251503	0.383134
PSTPIP1	Epirubicin	0.38189	0.0026048	0.38189
PLAU	Pipamperone	-0.381287	0.00264929	0.381287
RASAL3	Valrubicin	0.38061	0.00270007	0.38061
LIMD2	DMAPT	0.380092	0.0027395	0.380092
ARL4D	SB-590885	-0.379894	0.0027547	0.379894
ARL4D	Deforolimius	0.379539	0.00278221	0.379539
RASAL3	Daunorubicin	0.37953	0.00278292	0.37953
CORO1A	Ifosfamide	0.37941	0.00279226	0.37941
LIMD2	RH1	0.379375	0.00279495	0.379375
PLAU	JNJ-38877605	0.378969	0.0028268	0.378969
KCNE4	3-Bromopyruvate (acid)	-0.378632	0.00285347	0.378632
ARL4D	Sepantronium bromide	-0.378555	0.00285954	0.378555
CORO1A	Indibulin	0.377242	0.00296579	0.377242
ARL4D	Palbociclib	-0.375601	0.0031035	0.375601
CCDC88B	Cpd-401	0.375482	0.00311372	0.375482
LIMD2	DACARBAZINE	0.37434	0.00321312	0.37434
PITHD1	Sapitinib	-0.374069	0.00323714	0.374069
COQ3	LMP776	0.373649	0.00327469	0.373649
KCNE4	ETHINYL ESTRADIOL	0.37316	0.00331885	0.37316
KCNE4	Okadaic acid	0.37312	0.00332248	0.37312
LIMD2	5-Fluoro deoxy uridine 10mer	0.372931	0.00333969	0.372931
PLAU	ONX-0914	-0.372843	0.00334775	0.372843
CCL21	Temsirolimus	-0.37284	0.00334796	0.37284
CCDC88B	Cladribine	0.372311	0.00339671	0.372311
PITHD1	Lomustine	0.372094	0.0034169	0.372094
SYTL1	8-Chloro-adenosine	0.371972	0.00342837	0.371972
CORO1A	Lomustine	0.371645	0.00345907	0.371645
ARL4D	GSK-461364	-0.371427	0.0034796	0.371427
ARL4D	AZD-8055	0.371278	0.0034938	0.371278
TMEM25	ARRY-162	-0.37002	0.00361524	0.37002
CORO1A	Triapine	0.36983	0.00363388	0.36983
SMIM3	Rebimastat	0.369346	0.00368187	0.369346
ARL4D	CH-5132799	0.369088	0.0037076	0.369088
CORO1A	Pluripotin	-0.368848	0.00373171	0.368848
SYTL1	DECITABINE	0.368022	0.0038158	0.368022
KCNE4	Allopurinol	-0.367863	0.00383219	0.367863
ARL4D	Everolimus	0.367369	0.00388351	0.367369
ITPRIP	Tivozanib	0.366362	0.00398986	0.366362
CORO1A	Raltitrexed	0.366218	0.00400536	0.366218
PSTPIP1	Cisplatin	0.365929	0.00403644	0.365929
ARL4D	Apitolisib	0.365286	0.00410645	0.365286
PSTPIP1	Saracatinib	-0.36467	0.00417458	0.36467
TMEM25	Tanespimycin	-0.364084	0.00424021	0.364084
ITPRIP	Okadaic acid	0.363952	0.00425511	0.363952
PLAU	Raloxifene	-0.363396	0.00431844	0.363396
ARL4D	TAK-960 analog	-0.363011	0.00436282	0.363011
TMEM25	Luminespib	-0.362979	0.00436654	0.362979
RASAL3	DAUNORUBICIN	0.362583	0.00441258	0.362583
CORO1A	ARRY-162	-0.362045	0.00447593	0.362045
TMEM25	Trametinib	-0.360755	0.00463094	0.360755
PLAU	Midostaurin	0.359187	0.00482567	0.359187
LIMD2	3-Bromopyruvate (acid)	0.359148	0.00483064	0.359148
PSTPIP1	Teniposide	0.359137	0.00483209	0.359137
RASAL3	LMP-400	0.358774	0.00487816	0.358774
CORO1A	Melphalan	0.357799	0.00500416	0.357799
CORO1A	RO-4987655	-0.357491	0.0050445	0.357491
PLAU	Dinaciclib	-0.357306	0.00506894	0.357306
RASAL3	Teniposide	0.357111	0.00509475	0.357111
ARL4D	Docetaxel	-0.357056	0.00510199	0.357056
ITPRIP	Zoledronate	0.35703	0.00510543	0.35703
CCDC88B	Lexibulin	0.356939	0.00511752	0.356939
CORO1A	Ixabepilone	0.356836	0.00513128	0.356836
PLAU	Depsipeptide	-0.356764	0.00514098	0.356764
CCL21	Nelarabine	-0.355818	0.0052689	0.355818
LIMD2	6-Thioguanine	0.355709	0.00528379	0.355709
CCDC88B	Teglarinad	0.355685	0.00528705	0.355685
ARL4D	AZD-5363	0.355651	0.00529166	0.355651
SMIM3	Curcumin	0.355568	0.00530311	0.355568
CORO1A	RO-5126766	-0.355375	0.00532965	0.355375
TMEM25	Acetalax	0.354724	0.00542017	0.354724
PITHD1	Fenretinide	0.354607	0.00543664	0.354607
RASAL3	Epirubicin	0.354531	0.00544729	0.354531
CCR7	Dexrazoxane	0.354225	0.0054905	0.354225
PLAU	Masitinib	-0.354157	0.00550012	0.354157
CORO1A	5-Fluoro deoxy uridine 10mer	0.354155	0.00550046	0.354155
ITPRIP	Intedanib	0.353858	0.00554274	0.353858
RASAL3	Idarubicin	0.353588	0.00558144	0.353588
PLAU	AFP464	-0.353306	0.00562217	0.353306
CORO1A	Thiotepa	0.353123	0.00564872	0.353123
KCNE4	Tivantinib	0.352818	0.00569307	0.352818
CXCR3	Oxaliplatin	0.352578	0.00572833	0.352578
ARL4D	LY-294002	0.352121	0.00579583	0.352121
TMEM25	RAF-265	-0.351693	0.00585981	0.351693
PSTPIP1	Valrubicin	0.351242	0.00592783	0.351242
ITPRIP	Megestrol acetate	0.350814	0.00599297	0.350814
RASAL3	Hydroxyurea	0.350432	0.00605166	0.350432
CD3D	Afatinib	-0.350405	0.00605592	0.350405
CORO1A	pralatrexate	0.349663	0.0061714	0.349663
COQ3	AT-13387	0.349407	0.00621169	0.349407
PLAU	Vemurafenib	-0.349314	0.00622654	0.349314
SMIM3	ETHINYL ESTRADIOL	0.348632	0.00633521	0.348632
ARL4D	Carfilzomib	-0.348613	0.00633831	0.348613
SMIM3	CT-32228	0.348164	0.00641074	0.348164
PSTPIP1	Dasatinib	-0.348081	0.00642431	0.348081
ARL4D	ONX-0914	-0.347872	0.00645836	0.347872
PLAU	DOLASTATIN 10	-0.347862	0.00645994	0.347862
LIMD2	Triapine	0.34774	0.00647991	0.34774
CD3D	(-)-Nutlin-3	-0.347451	0.00652746	0.347451
CCDC88B	Cyclophosphamide	0.347066	0.0065912	0.347066
CXCR3	Lexibulin	0.347054	0.00659317	0.347054
LCK	Vinorelbine	0.346877	0.00662268	0.346877
PLAU	Panobinostat	-0.346422	0.00669922	0.346422
ARL4D	SGX-523	0.345975	0.00677493	0.345975
PLAU	Buparlisib	-0.345579	0.00684274	0.345579
CORO1A	6-THIOGUANINE	0.345542	0.00684899	0.345542
RASAL3	Bendamustine	0.345509	0.0068548	0.345509
KCNE4	AZD-5363	0.345426	0.00686901	0.345426
SMIM3	Lomustine	0.345357	0.00688104	0.345357
PLAU	Abexinostat	-0.345162	0.00691471	0.345162
PSTPIP1	Pipobroman	0.34466	0.00700219	0.34466
CORO1A	Triethylenemelamine	0.344245	0.0070754	0.344245
LIMD2	Carmustine	0.343954	0.00712712	0.343954
CORO1A	Pemetrexed	0.3437	0.00717245	0.3437
CORO1A	Fluorouracil	0.343698	0.0071728	0.343698
PLAU	Elesclomol	-0.343127	0.00727578	0.343127
SYTL1	Cabozantinib	-0.342605	0.00737098	0.342605
PLAU	Tegafur	-0.342423	0.00740441	0.342423
ARL4D	AS-703569	0.342305	0.00742606	0.342305
PSTPIP1	Homoharringtonine	0.342266	0.00743325	0.342266
PLAU	Saracatinib	0.342152	0.0074544	0.342152
ARL4D	TAK-733	-0.341839	0.00751264	0.341839
SYTL1	Acetalax	0.341725	0.00753385	0.341725
LIMD2	Etoposide	0.341716	0.00753565	0.341716
COQ3	Pevonedistat	0.340752	0.00771764	0.340752
ARL4D	GSK-2126458	0.340294	0.00780571	0.340294
CXCR3	XK-469	0.340245	0.00781511	0.340245
ARL4D	Pimasertib	-0.340145	0.00783447	0.340145
RASAL3	LMP776	0.339933	0.00787544	0.339933
CORO1A	Quercetin	0.339882	0.00788549	0.339882
CORO1A	DMAPT	0.339854	0.00789079	0.339854
CCDC88B	Pipobroman	0.33985	0.00789161	0.33985
RASAL3	Pevonedistat	0.339678	0.00792521	0.339678
CCDC88B	Daporinad	0.339344	0.00799062	0.339344
SYTL1	By-Product of CUDC-305	0.339269	0.0080055	0.339269
CCL21	EMD-534085	0.339091	0.00804059	0.339091
SMIM3	Megestrol acetate	0.338213	0.008216	0.338213
CORO1A	Pipobroman	0.338095	0.00823991	0.338095
LIMD2	pralatrexate	0.337773	0.00830509	0.337773
LCK	Vandetanib	-0.337741	0.00831164	0.337741
CXCR3	TAK Plk inhibitor	0.337739	0.00831204	0.337739
ARL4D	Denileukin Diftitox Ontak	-0.337111	0.00844085	0.337111
ITPRIP	Rebimastat	0.337058	0.00845179	0.337058
PSTPIP1	Denileukin Diftitox Ontak	0.336802	0.00850485	0.336802
COQ3	Alectinib	-0.336501	0.00856762	0.336501
RASAL3	XK-469	0.336355	0.00859832	0.336355
ARL4D	Zoledronate	0.336337	0.00860201	0.336337
ARL4D	RO-5126766	-0.336261	0.00861805	0.336261
CD3D	DACARBAZINE	0.33557	0.00876427	0.33557
COQ3	Crizotinib	0.335417	0.0087969	0.335417
CORO1A	Irinotecan	0.335385	0.00880385	0.335385
ITPRIP	Simvastatin	0.335241	0.00883464	0.335241
PITHD1	FENRETINIDE	0.334954	0.00889649	0.334954
PSTPIP1	Etoposide	0.334222	0.00905592	0.334222
PSTPIP1	Daunorubicin	0.334087	0.00908559	0.334087
PLAU	Mocetinostat	-0.333676	0.00917649	0.333676
COQ3	Fenretinide	0.333648	0.00918266	0.333648
PLAU	Erlotinib	0.333611	0.00919089	0.333611
PSTPIP1	Nandrolone phenpropionate	0.333272	0.00926649	0.333272
CCDC88B	Nitrogen mustard	0.333255	0.00927048	0.333255
SYTL1	PYRAZOLOACRIDINE	0.333116	0.00930166	0.333116
CORO1A	Celecoxib	0.333111	0.00930269	0.333111
LIMD2	Teniposide	0.332963	0.00933603	0.332963
LCK	Bosutinib	-0.332787	0.00937569	0.332787
CORO1A	6-MERCAPTOPURINE	0.332727	0.00938939	0.332727
CCDC88B	5-Fluoro deoxy uridine 10mer	0.332404	0.00946261	0.332404
PLAU	Denileukin Diftitox Ontak	-0.331912	0.00957554	0.331912
COQ3	Nelarabine	0.3318	0.00960132	0.3318
CCDC88B	RH1	0.331207	0.00973899	0.331207
PSTPIP1	XK-469	0.330655	0.00986884	0.330655
LCK	Varbulin	0.330539	0.00989629	0.330539
ARL4D	MK-2206	0.330517	0.00990147	0.330517
ITPRIP	Pazopanib	0.329508	0.0101434	0.329508
ITPRIP	Cediranib	0.329443	0.0101591	0.329443
CORO1A	Docetaxel	0.329416	0.0101657	0.329416
PSTPIP1	Chelerythrine	0.329402	0.0101691	0.329402
TMEM25	Crizotinib	-0.329394	0.0101711	0.329394
ARL4D	Ibrutinib	0.329382	0.0101739	0.329382
CCDC88B	LMP776	0.329364	0.0101784	0.329364
ARL4D	DOLASTATIN 10	-0.329341	0.0101839	0.329341
TMEM25	RO-5126766	-0.329287	0.0101971	0.329287
LIMD2	Irinotecan	0.328911	0.010289	0.328911
PITHD1	Quizartinib	0.328855	0.0103027	0.328855
ARL4D	PF-04691502	0.328776	0.010322	0.328776
CXCR3	Batracylin	0.328703	0.01034	0.328703
CORO1A	Acrichine	0.328642	0.0103551	0.328642
CORO1A	LMP776	0.328296	0.0104407	0.328296
TMEM25	4SC-202	-0.328165	0.0104731	0.328165
CXCR3	Tamoxifen	0.327676	0.0105956	0.327676
ARL4D	Cyclophosphamide	-0.327558	0.0106252	0.327558
ARL4D	CUDC-305	-0.327308	0.0106885	0.327308
CXCR3	Isotretinoin	0.326769	0.0108259	0.326769
RASAL3	DIGOXIN	0.326551	0.010882	0.326551
CXCR3	Nitrogen mustard	0.326501	0.0108947	0.326501
KCNE4	Vemurafenib	0.325956	0.0110359	0.325956
LIMD2	MITOXANTRONE	0.325833	0.011068	0.325833
CCDC88B	tfdu	0.324835	0.0113314	0.324835
CCDC88B	Dasatinib	-0.324622	0.0113882	0.324622
ARL4D	PD-0325901	-0.324088	0.0115319	0.324088
LIMD2	7-Ethyl-10-hydroxycamptothecin	0.323941	0.0115719	0.323941
ARL4D	Vincristine	-0.323788	0.0116135	0.323788
PSTPIP1	Doxorubicin	0.323772	0.0116179	0.323772
CORO1A	TAK-733	-0.323602	0.011664	0.323602
ARL4D	ABT-737	-0.323413	0.011716	0.323413
PLAU	CUDC-305	-0.323237	0.0117643	0.323237
LIMD2	tfdu	0.322658	0.0119247	0.322658
ARL4D	Masitinib	-0.322658	0.0119247	0.322658
ARL4D	Dabrafenib	-0.322226	0.0120454	0.322226
ARL4D	Tipifarnib	-0.322199	0.0120532	0.322199
RASAL3	CT-32228	0.322126	0.0120735	0.322126
CORO1A	ETHINYL ESTRADIOL	0.321703	0.0121932	0.321703
CCR7	Ispinesib	0.321672	0.0122022	0.321672
PSTPIP1	Mitomycin	0.321449	0.0122656	0.321449
COQ3	Obatoclax	0.32113	0.0123568	0.32113
CORO1A	Carmustine	0.321055	0.0123785	0.321055
PSTPIP1	Mitoxantrone	0.321039	0.0123831	0.321039
KCNE4	Abexinostat	0.320578	0.0125163	0.320578
SYTL1	PX-316	0.320533	0.0125294	0.320533
ARL4D	Crizotinib	-0.320472	0.0125471	0.320472
PITHD1	Vismodegib	0.320255	0.0126106	0.320255
SYTL1	Parthenolide	0.320165	0.0126369	0.320165
CXCR3	BN-2629	0.319889	0.0127177	0.319889
ARL4D	Luminespib	-0.319789	0.0127474	0.319789
CORO1A	DIGOXIN	0.319718	0.0127684	0.319718
LCK	Vinblastine	0.31962	0.0127974	0.31962
LCK	Lexibulin	0.319556	0.0128163	0.319556
RASAL3	PYRAZOLOACRIDINE	0.319447	0.0128487	0.319447
ARL4D	Idelalisib	0.319036	0.0129711	0.319036
ITPRIP	Carboplatin	0.31877	0.0130511	0.31877
PITHD1	Carmustine	0.318669	0.0130814	0.318669
COQ3	CUDC-305	0.318578	0.0131089	0.318578
PLAU	Volasertib	-0.317926	0.0133074	0.317926
ARL4D	MK-8033	-0.317845	0.0133323	0.317845
LCK	Teglarinad	0.31757	0.0134166	0.31757
ITPRIP	Mithramycin	0.317514	0.0134342	0.317514
ARL4D	Paclitaxel	-0.317147	0.0135479	0.317147
CORO1A	Floxuridine	0.316739	0.0136752	0.316739
RASAL3	Ifosfamide	0.316626	0.0137107	0.316626
KCNE4	Epirubicin	0.316561	0.0137309	0.316561
ITPRIP	Ribavirin	-0.316556	0.0137328	0.316556
PLAU	Paclitaxel	-0.316187	0.013849	0.316187
CCDC88B	DIGOXIN	0.31554	0.0140554	0.31554
LCK	Des-fluoro-TAK-960	0.315298	0.0141334	0.315298
ARL4D	Irofulven	0.315131	0.0141872	0.315131
ARL4D	Actinomycin D	-0.314965	0.014241	0.314965
LIMD2	Clofarabine	0.314814	0.0142901	0.314814
CCDC88B	Hydroxyurea	0.314274	0.0144668	0.314274
SYTL1	Nelarabine	0.314078	0.0145314	0.314078
RASAL3	tic10	0.314049	0.0145411	0.314049
PSTPIP1	Tamoxifen	0.313957	0.0145716	0.313957
PLAU	Zoledronate	0.313601	0.0146897	0.313601
LCK	Simvastatin	-0.313431	0.0147466	0.313431
PLAU	VINORELBINE	-0.313374	0.0147656	0.313374
CORO1A	PD-0325901	-0.31315	0.0148409	0.31315
RASAL3	Etoposide	0.313107	0.0148552	0.313107
PLAU	Ezatiostat	-0.313003	0.0148903	0.313003
RASAL3	Deforolimius	-0.312851	0.0149417	0.312851
KCNE4	Vincristine	0.312483	0.0150666	0.312483
PLAU	TAK-960 analog	-0.312297	0.0151301	0.312297
PSTPIP1	Bisacodyl, active ingredient of Viraplex	-0.312289	0.0151326	0.312289
KCNE4	CT-32228	0.312106	0.0151955	0.312106
SYTL1	Simvastatin	-0.312025	0.0152233	0.312025
LCK	Pyrazoloacridine	0.311989	0.0152356	0.311989
LCK	Benzimate	0.311331	0.0154633	0.311331
CCDC88B	Vorinostat	0.311178	0.0155166	0.311178
PLAU	TRICIRIBINE PHOSPHATE	0.311036	0.0155665	0.311036
CXCR3	Homoharringtonine	0.310938	0.0156008	0.310938
SMIM3	Estramustine	0.310813	0.0156448	0.310813
CD3D	Nelarabine	0.310229	0.0158513	0.310229
PLAU	Ixazomib citrate	-0.310198	0.0158625	0.310198
CORO1A	8-Chloro-adenosine	0.310016	0.0159275	0.310016
LIMD2	PI-103	0.309969	0.0159442	0.309969
KCNE4	Acetalax	-0.309791	0.016008	0.309791
KCNE4	4SC-202	0.309735	0.0160281	0.309735
CXCR3	PX-316	0.309633	0.0160647	0.309633
RASAL3	Batracylin	0.30926	0.0161993	0.30926
PLAU	Selumetinib	-0.308969	0.0163053	0.308969
ARL4D	LY-2606368	-0.308306	0.0165485	0.308306
TMEM25	ENMD-2076	-0.3083	0.0165507	0.3083
CXCR3	Idarubicin	0.3082	0.0165877	0.3082
CXCR3	RH1	0.307846	0.016719	0.307846
SYTL1	RAF-265	-0.307528	0.0168379	0.307528
CCR7	Adavosertib	-0.3073	0.0169232	0.3073
LIMD2	Nitrogen mustard	0.307297	0.0169246	0.307297
CORO1A	Selumetinib	-0.307256	0.0169399	0.307256
RASAL3	Teglarinad	0.307254	0.0169406	0.307254
KCNE4	TRICIRIBINE PHOSPHATE	-0.306844	0.0170956	0.306844
TMEM25	geldanamycin analog	-0.306757	0.0171288	0.306757
LIMD2	Idarubicin	0.306615	0.0171829	0.306615
TMEM25	Buparlisib	-0.306591	0.0171921	0.306591
LIMD2	Ifosfamide	0.306245	0.0173243	0.306245
ARL4D	BI-2536	-0.306206	0.0173396	0.306206
ARL4D	Raloxifene	-0.306111	0.0173761	0.306111
TMEM25	Sonolisib	-0.305943	0.0174408	0.305943
CCR7	Abexinostat	0.305758	0.0175122	0.305758
PITHD1	PX-316	0.305347	0.0176719	0.305347
PITHD1	Imatinib	0.305195	0.0177314	0.305195
LCK	RAF-265	-0.305165	0.0177434	0.305165
LCK	PX-316	0.305088	0.0177734	0.305088
COQ3	AMONAFIDE	0.304991	0.0178118	0.304991
PLAU	Pevonedistat	-0.304896	0.0178489	0.304896
CXCR3	4SC-202	0.304891	0.017851	0.304891
RASAL3	Daporinad	0.304505	0.0180034	0.304505
TMEM25	DIGOXIN	0.304144	0.0181474	0.304144
RASAL3	Elliptinium Acetate	0.303969	0.0182174	0.303969
ARL4D	Sunitinib	-0.303957	0.0182221	0.303957
CD3D	Ifosfamide	0.303876	0.0182546	0.303876
SYTL1	Pluripotin	-0.303848	0.0182658	0.303848
TMEM25	GSK-2126458	-0.303661	0.0183412	0.303661
CCDC88B	Parthenolide	0.303558	0.0183825	0.303558
PSTPIP1	Sapitinib	-0.303444	0.0184286	0.303444
CORO1A	Crenolanib	0.303396	0.0184482	0.303396
CORO1A	Nitrogen mustard	0.303351	0.0184663	0.303351
CCDC88B	Teniposide	0.303347	0.018468	0.303347
PLAU	Tanespimycin	-0.303346	0.0184683	0.303346
PLAU	Vorinostat	-0.303189	0.0185323	0.303189
CXCR3	Lomustine	0.303158	0.0185446	0.303158
SMIM3	Rigosertib	0.303051	0.0185882	0.303051
LCK	Alectinib	0.303004	0.0186076	0.303004
CCR7	Epirubicin	0.302523	0.0188045	0.302523
LIMD2	DIGOXIN	0.302406	0.0188527	0.302406
LIMD2	Voreloxin	0.302149	0.018959	0.302149
ARL4D	Alvespimycin	-0.302082	0.0189868	0.302082
CORO1A	Uracil mustard	0.30199	0.0190254	0.30199
ITPRIP	Axitinib	0.301954	0.0190403	0.301954
DBT	Neratinib	-0.30191	0.0190583	0.30191
ITPRIP	Deforolimius	0.30173	0.0191334	0.30173
ITPRIP	Cisplatin	0.301628	0.0191761	0.301628
SYTL1	Bisacodyl, active ingredient of Viraplex	0.301537	0.0192145	0.301537
SYTL1	Tivozanib	-0.301521	0.0192211	0.301521
SMIM3	AZD-5363	0.301378	0.019281	0.301378
RASAL3	Dexrazoxane	0.301363	0.0192876	0.301363
LIMD2	Celecoxib	-0.30129	0.0193184	0.30129
ARL4D	Saracatinib	0.301232	0.0193424	0.301232
CORO1A	6-Thioguanine	0.301018	0.0194329	0.301018
RASAL3	benzaldehyde (BEN)	0.300895	0.0194853	0.300895
COQ3	Nilotinib	0.300636	0.0195952	0.300636
SYTL1	Belinostat	0.300617	0.0196034	0.300617
PSTPIP1	benzaldehyde (BEN)	0.300586	0.0196166	0.300586
KCNE4	Bisacodyl, active ingredient of Viraplex	-0.300561	0.0196276	0.300561
RASAL3	ETHINYL ESTRADIOL	0.300515	0.0196471	0.300515
ARL4D	EMD-534085	-0.30045	0.0196748	0.30045
TMEM25	Alvespimycin	-0.300277	0.0197489	0.300277
CXCR3	Dexrazoxane	0.300276	0.0197494	0.300276
PLAU	XK-469	-0.300275	0.0197498	0.300275
ARL4D	HYPOTHEMYCIN	-0.299936	0.0198958	0.299936
RASAL3	Vincristine	0.299552	0.0200624	0.299552
CORO1A	FENRETINIDE	0.29941	0.0201243	0.29941
CORO1A	XL-147	0.299008	0.0203001	0.299008
SYTL1	Vemurafenib	-0.298671	0.0204487	0.298671
PSTPIP1	DAUNORUBICIN	0.298518	0.0205165	0.298518
PLAU	Belinostat	-0.298497	0.0205259	0.298497
CCDC88B	Palbociclib	0.298319	0.0206049	0.298319
KCNE4	Batracylin	0.298217	0.02065	0.298217
LIMD2	Fostamatinib	0.298198	0.0206587	0.298198
RASAL3	Paclitaxel	0.298167	0.0206724	0.298167
PITHD1	Nelfinavir	0.298145	0.0206824	0.298145
RASAL3	Pipobroman	0.298053	0.0207237	0.298053
SMIM3	Okadaic acid	0.297755	0.0208572	0.297755
CORO1A	GSK-461364	0.297744	0.020862	0.297744
SYTL1	BMS-777607	-0.297731	0.0208678	0.297731
PITHD1	PLX-4720	-0.297464	0.0209881	0.297464
PSTPIP1	Elliptinium Acetate	0.29739	0.021022	0.29739
ARL4D	AT-13387	-0.297313	0.0210566	0.297313
CCDC88B	Oxaliplatin	0.297214	0.0211014	0.297214
CXCR3	Fulvestrant	-0.297118	0.0211453	0.297118
SYTL1	RO-4987655	-0.297087	0.0211593	0.297087
RASAL3	Pimasertib	-0.296921	0.021235	0.296921
LCK	Daporinad	0.296667	0.0213511	0.296667
DBT	Quizartinib	0.296547	0.0214061	0.296547
SMIM3	Tandutinib	0.296488	0.0214336	0.296488
LCK	Ribavirin	0.296458	0.0214473	0.296458
PITHD1	BN-2629	0.296347	0.0214983	0.296347
CD3D	LMP776	0.29619	0.0215708	0.29619
ITPRIP	SGX-523	0.295834	0.0217363	0.295834
KCNE4	Pipobroman	0.295777	0.0217628	0.295777
SMIM3	CCT-128930	0.295753	0.021774	0.295753
CORO1A	PD-98059	-0.295719	0.0217897	0.295719
PLAU	Astex FGF inhibitor	-0.295711	0.0217937	0.295711
CXCR3	Perifosine	0.295683	0.0218064	0.295683
PLAU	ABT-737	-0.295636	0.0218288	0.295636
LCK	Pazopanib	-0.295442	0.0219193	0.295442
ITPRIP	Olaparib	0.295033	0.022112	0.295033
CCDC88B	Cytarabine	0.294983	0.0221355	0.294983
ARL4D	DMAPT	-0.294869	0.0221896	0.294869
PITHD1	Olaparib	-0.294865	0.0221915	0.294865
TMEM25	Nilotinib	-0.294502	0.0223639	0.294502
PLAU	SR16157	-0.294347	0.0224382	0.294347
PITHD1	Crizotinib	0.294213	0.0225021	0.294213
ARL4D	Trametinib	-0.293752	0.0227242	0.293752
PLAU	Bleomycin	0.293618	0.0227889	0.293618
SYTL1	Dabrafenib	-0.293568	0.0228134	0.293568
ITPRIP	By-Product of CUDC-305	-0.293324	0.0229319	0.293324
ARL4D	RO-4987655	-0.292831	0.0231731	0.292831
ITPRIP	Quercetin	0.292732	0.0232217	0.292732
CCDC88B	Asparaginase	0.292499	0.0233371	0.292499
CCDC88B	Nelfinavir	0.292489	0.0233416	0.292489
LCK	Lenvatinib	-0.292333	0.023419	0.292333
RASAL3	DOLASTATIN 10	0.292298	0.0234366	0.292298
CORO1A	Salinomycin	0.292121	0.0235244	0.292121
SMIM3	Carmustine	0.292098	0.0235359	0.292098
SYTL1	PD-0325901	-0.292084	0.0235426	0.292084
RASAL3	Mitoxantrone	0.291853	0.0236584	0.291853
PLAU	EMD-534085	-0.291848	0.0236608	0.291848
LCK	Nelarabine	0.291592	0.023789	0.291592
CCDC88B	Etoposide	0.29151	0.0238304	0.29151
DBT	IWR-1	0.291436	0.0238675	0.291436
SYTL1	Pazopanib	-0.291346	0.0239131	0.291346
PLAU	Luminespib	-0.291229	0.0239719	0.291229
CORO1A	Dromostanolone Propionate	0.291209	0.0239824	0.291209
RASAL3	Pyrazoloacridine	0.291144	0.0240149	0.291144
PLAU	Mithramycin	-0.290879	0.0241498	0.290879
TMEM25	PYRAZOLOACRIDINE	0.290633	0.0242754	0.290633
CCDC88B	Ribavirin	0.290455	0.0243663	0.290455
CORO1A	MITOXANTRONE	0.290434	0.0243772	0.290434
ITPRIP	AZD-8055	0.29041	0.0243894	0.29041
CCDC88B	Avagacestat	0.29011	0.0245441	0.29011
KCNE4	BMS-690514	-0.290049	0.0245753	0.290049
ARL4D	Ispinesib	-0.289908	0.0246482	0.289908
CCDC88B	Gefitinib	0.289898	0.0246534	0.289898
RASAL3	Triethylenemelamine	0.289824	0.0246919	0.289824
CORO1A	JZL-195	0.289772	0.0247189	0.289772
LIMD2	7-Hydroxystaurosporine	0.289688	0.0247625	0.289688
CORO1A	Sapitinib	-0.289629	0.0247931	0.289629
PITHD1	Daunorubicin	0.289624	0.0247956	0.289624
PLAU	Vinblastine	-0.289573	0.0248224	0.289573
SMIM3	Fenretinide	0.289212	0.025011	0.289212
PSTPIP1	Topotecan	0.289114	0.0250625	0.289114
SMIM3	Nelfinavir	0.289081	0.0250798	0.289081
CD3D	Chelerythrine	0.288989	0.0251279	0.288989
ARL4D	Megestrol acetate	0.288923	0.0251627	0.288923
CORO1A	Rapamycin	0.288919	0.0251652	0.288919
SYTL1	Teglarinad	0.288604	0.0253314	0.288604
CD3D	Bendamustine	0.288489	0.0253923	0.288489
TMEM25	Tandutinib	-0.28832	0.0254821	0.28832
CCDC88B	Clofarabine	0.288144	0.0255765	0.288144
TMEM25	KW-2449	-0.287824	0.0257478	0.287824
CXCR3	Alvespimycin	0.28753	0.0259061	0.28753
SMIM3	Cordycepin	0.287466	0.0259409	0.287466
LCK	LMP776	0.287115	0.0261309	0.287115
CORO1A	Cordycepin	0.287047	0.0261682	0.287047
KCNE4	6-(4-pyrimidinyl)-1H-indazole derivative	0.286965	0.026213	0.286965
LIMD2	LY-294002	0.28675	0.0263301	0.28675
LCK	Docetaxel	0.286746	0.0263322	0.286746
LIMD2	6-MERCAPTOPURINE	0.286711	0.0263518	0.286711
CCR7	3-Bromopyruvate (acid)	-0.286562	0.0264331	0.286562
PSTPIP1	LMP-400	0.286498	0.0264684	0.286498
CCDC88B	Fluorouracil	0.286238	0.0266116	0.286238
RASAL3	Doxorubicin	0.285969	0.0267605	0.285969
ITPRIP	Ispinesib	-0.285862	0.02682	0.285862
PITHD1	Veliparib	-0.285841	0.0268316	0.285841
CXCR3	Masitinib	0.285819	0.026844	0.285819
RASAL3	Vinblastine	0.285774	0.0268692	0.285774
CXCR3	Epirubicin	0.285369	0.0270954	0.285369
LCK	Pimasertib	-0.285336	0.0271142	0.285336
SMIM3	Quizartinib	0.285127	0.0272317	0.285127
CCDC88B	Staurosporine	-0.285091	0.0272518	0.285091
DBT	PF-03084014 diastereomer 1	0.285087	0.027254	0.285087
TMEM25	PF-562271	-0.285079	0.0272587	0.285079
CXCR3	Nelarabine	0.285068	0.0272649	0.285068
COQ3	tic10	0.284853	0.0273863	0.284853
SYTL1	6-MERCAPTOPURINE	0.284825	0.0274023	0.284825
SYTL1	AZD-8055	-0.284728	0.0274573	0.284728
KCNE4	Etoposide	0.284606	0.0275266	0.284606
DBT	Fenretinide	0.284376	0.0276571	0.284376
CORO1A	sr 13654	0.28396	0.0278957	0.28396
LIMD2	Vorinostat	0.283944	0.0279048	0.283944
LCK	TAK Plk inhibitor	0.283908	0.0279252	0.283908
COQ3	Erlotinib	-0.28388	0.0279414	0.28388
CD3D	Lexibulin	0.283655	0.0280715	0.283655
CXCR3	Eribulin mesilate	0.283643	0.0280782	0.283643
CORO1A	Tegafur	0.283479	0.0281732	0.283479
TMEM25	MI-219	-0.283354	0.0282456	0.283354
CD3D	Hydroxyurea	0.283273	0.028293	0.283273
CCDC88B	Pevonedistat	0.283265	0.0282973	0.283265
CORO1A	PLX-4720	-0.283233	0.0283158	0.283233
PITHD1	Hydroxyurea	0.283122	0.0283807	0.283122
ARL4D	Homoharringtonine	-0.283104	0.028391	0.283104
SMIM3	KX-01	0.283003	0.0284503	0.283003
ARL4D	PX-316	-0.282922	0.0284977	0.282922
KCNE4	AR-67	0.282893	0.0285145	0.282893
CORO1A	Fostamatinib	0.282888	0.0285173	0.282888
PLAU	Simvastatin	0.282876	0.0285244	0.282876
SYTL1	Panobinostat	0.282851	0.0285389	0.282851
PLAU	Oxaliplatin	-0.282554	0.0287133	0.282554
KCNE4	Olaparib	0.28253	0.0287278	0.28253
KCNE4	Lexibulin	0.282398	0.0288055	0.282398
CXCR3	Des-fluoro-TAK-960	0.282394	0.0288078	0.282394
SYTL1	RH1	0.28231	0.0288572	0.28231
RASAL3	Alectinib	0.282211	0.0289162	0.282211
PLAU	AT-13387	-0.282181	0.0289336	0.282181
CCDC88B	Thiotepa	0.281963	0.0290633	0.281963
CORO1A	VE-821	0.281734	0.0291998	0.281734
RASAL3	ST-3595	0.281439	0.0293765	0.281439
CCDC88B	Gemcitabine	0.281379	0.0294122	0.281379
PITHD1	Imexon	0.281153	0.0295486	0.281153
RASAL3	Astex FGF inhibitor	0.281091	0.0295857	0.281091
TMEM25	Foretinib	-0.281074	0.0295961	0.281074
CCDC88B	8-Chloro-adenosine	0.28101	0.0296346	0.28101
CORO1A	KX-01	0.280863	0.029724	0.280863
CXCR3	Saracatinib	-0.280773	0.0297781	0.280773
PITHD1	Vorinostat	0.280725	0.0298077	0.280725
CORO1A	Dexamethasone Decadron	0.280593	0.0298876	0.280593
SYTL1	Fulvestrant	0.280382	0.0300168	0.280382
CCR7	Vinorelbine	0.280257	0.030093	0.280257
COQ3	Luminespib	0.28018	0.0301405	0.28018
COQ3	Fostamatinib	0.280109	0.0301835	0.280109
CD3D	CT-32228	0.279987	0.030259	0.279987
PSTPIP1	Triethylenemelamine	0.27992	0.0303001	0.27992
CORO1A	Estramustine	0.279804	0.0303716	0.279804
RASAL3	Topotecan	0.279688	0.0304429	0.279688
ARL4D	OSI-027	0.279629	0.0304799	0.279629
CORO1A	PX-316	0.279561	0.0305216	0.279561
ARL4D	Quizartinib	0.279559	0.0305229	0.279559
CXCR3	Sapitinib	-0.279408	0.0306165	0.279408
CXCR3	AR-67	0.279358	0.0306479	0.279358
ARL4D	OSU-03012	-0.279251	0.0307142	0.279251
CD3D	LMP-400	0.279128	0.0307912	0.279128
LCK	tic10	0.279043	0.0308446	0.279043
TMEM25	BMS-754807	-0.279012	0.0308635	0.279012
CORO1A	Gemcitabine	0.278986	0.0308801	0.278986
PSTPIP1	Dexrazoxane	0.278986	0.0308802	0.278986
CORO1A	BN-2629	0.278851	0.0309647	0.278851
LIMD2	AR-67	0.278848	0.0309667	0.278848
RASAL3	Trametinib	-0.278639	0.0310978	0.278639
PSTPIP1	MITOXANTRONE	0.278256	0.0313394	0.278256
RASAL3	Nitrogen mustard	0.277993	0.0315065	0.277993
LCK	RO-4987655	-0.277862	0.03159	0.277862
CCL21	Lexibulin	0.277599	0.0317579	0.277599
PLAU	PD-98059	-0.277502	0.0318203	0.277502
CXCR3	BMS-690514	-0.277366	0.0319076	0.277366
LIMD2	Curcumin	0.277291	0.0319562	0.277291
ARL4D	Barasertib	-0.277274	0.0319668	0.277274
CCDC88B	Triethylenemelamine	0.277042	0.0321166	0.277042
DBT	Vandetanib	-0.276909	0.0322026	0.276909
CORO1A	MK-8033	0.276877	0.0322236	0.276877
PITHD1	Carfilzomib	0.276801	0.032273	0.276801
SMIM3	Indibulin	0.276624	0.0323881	0.276624
CCDC88B	DECITABINE	0.276602	0.0324022	0.276602
ARL4D	Tanespimycin	-0.276349	0.0325676	0.276349
CXCR3	Ifosfamide	0.276134	0.0327081	0.276134
SYTL1	Perifosine	0.276117	0.0327198	0.276117
SYTL1	AT-9283	-0.276084	0.0327415	0.276084
SMIM3	Tivantinib	0.275866	0.0328848	0.275866
CD3D	Foretinib	0.275783	0.0329396	0.275783
CORO1A	Cytarabine	0.275779	0.0329424	0.275779
SMIM3	AZD-7762	0.275461	0.0331531	0.275461
CD3D	Buthionine sulphoximine	0.275346	0.0332292	0.275346
LCK	Barasertib	0.275265	0.0332831	0.275265
SMIM3	MK-2206	0.274909	0.0335213	0.274909
PLAU	Lomustine	-0.274761	0.0336203	0.274761
ARL4D	Lexibulin	-0.274631	0.0337079	0.274631
CORO1A	Denileukin Diftitox Ontak	0.274548	0.0337636	0.274548
CCL21	BI-2536	0.274354	0.0338945	0.274354
CORO1A	RAPAMYCIN	0.27435	0.0338973	0.27435
CORO1A	Vismodegib	0.274317	0.0339194	0.274317
ITPRIP	XL-147	0.274282	0.0339434	0.274282
ARL4D	Temsirolimus	0.274206	0.0339948	0.274206
COQ3	ABT-737	0.274194	0.0340032	0.274194
COQ3	Raloxifene	0.274123	0.0340513	0.274123
CORO1A	ONX-0914	0.274086	0.0340761	0.274086
CXCR3	Panobinostat	0.274004	0.0341318	0.274004
KCNE4	Mitomycin	0.273971	0.0341546	0.273971
SMIM3	Bosutinib	-0.273702	0.0343379	0.273702
CCR7	Idarubicin	0.273692	0.034345	0.273692
RASAL3	Uracil mustard	0.273147	0.0347192	0.273147
LIMD2	Cyclophosphamide	0.273108	0.0347461	0.273108
PSTPIP1	Acetalax	-0.273108	0.0347463	0.273108
LCK	AZD-8055	-0.272816	0.0349481	0.272816
KCNE4	Cisplatin	0.27278	0.0349734	0.27278
CORO1A	tfdu	0.272776	0.034976	0.272776
PLAU	Epirubicin	-0.272702	0.0350275	0.272702
DBT	Fluorouracil	-0.272452	0.0352017	0.272452
TMEM25	Pluripotin	-0.272353	0.0352708	0.272353
TMEM25	BMS-777607	-0.272353	0.0352708	0.272353
TMEM25	SB-590885	-0.272182	0.0353902	0.272182
PITHD1	Vandetanib	-0.272022	0.0355026	0.272022
COQ3	8-Chloro-adenosine	0.271948	0.035555	0.271948
CORO1A	Cpd-401	0.271879	0.0356039	0.271879
PSTPIP1	Panobinostat	0.271722	0.0357143	0.271722
CORO1A	Vorinostat	0.271607	0.0357956	0.271607
LIMD2	Mitoxantrone	0.271416	0.0359309	0.271416
CCL21	DECITABINE	-0.271378	0.0359581	0.271378
CCR7	AMG-458	-0.271358	0.0359725	0.271358
CCL21	4SC-202	0.271152	0.0361186	0.271152
CXCR3	Chelerythrine	0.271149	0.0361211	0.271149
PITHD1	Bosutinib	-0.271122	0.0361404	0.271122
CCDC88B	tic10	0.271072	0.0361757	0.271072
CORO1A	XK-469	0.271019	0.0362137	0.271019
RASAL3	Belinostat	0.270905	0.0362952	0.270905
LCK	Paclitaxel	0.270543	0.0365557	0.270543
CD3D	BMS-777607	0.270444	0.0366264	0.270444
RASAL3	AZD-8055	-0.270168	0.0368262	0.270168
CXCR3	Volasertib	0.270165	0.0368285	0.270165
RASAL3	PD-0325901	-0.270074	0.0368946	0.270074
PITHD1	Fostamatinib	0.270055	0.0369084	0.270055
ARL4D	Itraconazole	0.269991	0.0369546	0.269991
LIMD2	Ispinesib	-0.269936	0.036995	0.269936
SYTL1	7-Hydroxystaurosporine	0.269843	0.037062	0.269843
CD3D	Varbulin	0.269742	0.037136	0.269742
CCR7	Teniposide	0.269716	0.0371551	0.269716
SYTL1	ARRY-162	-0.269698	0.0371682	0.269698
TMEM25	Amonafide	-0.269643	0.0372086	0.269643
CORO1A	Imatinib	0.269481	0.037327	0.269481
CXCR3	XR-5944	0.269413	0.0373769	0.269413
TMEM25	CH-5132799	-0.269394	0.0373907	0.269394
PLAU	TAK Plk inhibitor	-0.269136	0.0375803	0.269136
SYTL1	Selumetinib	-0.269018	0.0376671	0.269018
CXCR3	DECITABINE	0.268981	0.0376948	0.268981
CORO1A	XAV-939	-0.268917	0.0377423	0.268917
LIMD2	Megestrol acetate	0.268771	0.0378502	0.268771
PSTPIP1	Simvastatin	-0.268692	0.0379085	0.268692
PITHD1	Deforolimius	-0.268673	0.0379229	0.268673
KCNE4	Doxorubicin	0.26855	0.0380147	0.26855
LIMD2	Lomustine	0.268493	0.0380565	0.268493
PLAU	ZM-336372	-0.268469	0.0380745	0.268469
ARL4D	Vinorelbine	-0.268396	0.0381289	0.268396
RASAL3	Cyclophosphamide	0.268387	0.0381354	0.268387
CCL21	Elesclomol	-0.268335	0.0381747	0.268335
PLAU	AS-703569	0.267947	0.0384652	0.267947
DBT	PLX-4720	-0.267867	0.0385253	0.267867
ITPRIP	Neratinib	-0.267597	0.0387291	0.267597
SYTL1	PF-04217903	-0.267463	0.0388306	0.267463
CD3D	Rebimastat	0.267217	0.0390165	0.267217
CCDC88B	PYRAZOLOACRIDINE	0.26718	0.0390451	0.26718
PSTPIP1	Bosutinib	-0.267167	0.0390546	0.267167
LIMD2	EMD-534085	-0.267156	0.0390634	0.267156
CXCR3	Vinblastine	0.267004	0.0391788	0.267004
ARL4D	CCT-128930	0.266845	0.0393002	0.266845
CCL21	RAPAMYCIN	-0.266827	0.0393143	0.266827
SYTL1	Staurosporine	-0.26681	0.039327	0.26681
SYTL1	Zoledronate	-0.266627	0.0394679	0.266627
LCK	AMG-458	-0.266597	0.0394909	0.266597
CORO1A	Nelarabine	0.266475	0.039584	0.266475
PSTPIP1	LMP776	0.266347	0.0396826	0.266347
ITPRIP	Rapamycin	0.266049	0.039913	0.266049
DBT	Bosutinib	-0.265922	0.0400116	0.265922
PLAU	Estramustine	-0.265787	0.0401167	0.265787
TMEM25	ENMD-2076 Precursor	-0.265732	0.040159	0.265732
ARL4D	Ixabepilone	-0.2657	0.0401845	0.2657
ITPRIP	Raltitrexed	0.265618	0.0402482	0.265618
RASAL3	Irinotecan	0.265616	0.0402495	0.265616
PITHD1	Estramustine	0.265498	0.040342	0.265498
CXCR3	GSK-461364	0.265478	0.0403572	0.265478
COQ3	Lomustine	0.265464	0.0403681	0.265464
CXCR3	Arsenic trioxide	0.265388	0.0404281	0.265388
RASAL3	Barasertib	0.265387	0.0404289	0.265387
PLAU	Avagacestat	-0.265384	0.0404311	0.265384
TMEM25	Dovitinib	-0.26535	0.0404573	0.26535
CORO1A	Elesclomol	0.265332	0.0404717	0.265332
ARL4D	Tegafur	-0.265249	0.0405367	0.265249
PITHD1	Cordycepin	0.265238	0.0405452	0.265238
TMEM25	AMG-900	-0.265212	0.0405659	0.265212
CORO1A	Varbulin	0.265201	0.0405744	0.265201
LIMD2	Buthionine sulphoximine	0.265155	0.0406108	0.265155
CXCR3	AMINOFLAVONE	-0.26484	0.0408588	0.26484
DBT	Megestrol acetate	0.264818	0.0408761	0.264818
PITHD1	Daporinad	0.264767	0.0409166	0.264767
CCDC88B	Abexinostat	0.264536	0.0410992	0.264536
RASAL3	Thiotepa	0.264506	0.0411229	0.264506
ITPRIP	Ponatinib	0.264193	0.0413726	0.264193
CCDC88B	TESTOLACTONE	0.264119	0.0414315	0.264119
COQ3	Dromostanolone Propionate	0.264114	0.0414356	0.264114
CCDC88B	Homoharringtonine	0.264084	0.0414591	0.264084
CXCR3	Triapine	0.263966	0.0415537	0.263966
COQ3	Daunorubicin	0.263862	0.0416371	0.263862
PLAU	RO-5126766	-0.26385	0.0416464	0.26385
CCDC88B	Vinblastine	0.263581	0.0418634	0.263581
KCNE4	Imiquimod	0.263526	0.041907	0.263526
ARL4D	Oxaliplatin	-0.263425	0.041989	0.263425
PLAU	Amuvatinib	-0.263346	0.0420526	0.263346
CCR7	JNJ-28312141	-0.263317	0.0420764	0.263317
CXCR3	Obatoclax	0.263277	0.0421089	0.263277
PLAU	Fluorouracil	-0.263241	0.0421375	0.263241
ARL4D	6-(4-pyrimidinyl)-1H-indazole derivative	0.263217	0.042157	0.263217
LCK	Tivantinib	0.263107	0.0422463	0.263107
CCDC88B	Tamoxifen	0.263023	0.0423149	0.263023
ITPRIP	Quizartinib	0.262859	0.0424482	0.262859
LIMD2	6-Mercaptopurine	0.262741	0.0425443	0.262741
COQ3	AMG-900	0.262628	0.0426364	0.262628
COQ3	METHOTREXATE	0.262584	0.0426723	0.262584
COQ3	Masitinib	0.262574	0.0426806	0.262574
COQ3	ONX-0914	0.262359	0.0428569	0.262359
CCL21	Nandrolone phenpropionate	-0.262273	0.0429283	0.262273
ITPRIP	Imiquimod	0.262258	0.0429401	0.262258
CCDC88B	Tipifarnib	0.262214	0.0429766	0.262214
CXCR3	Vincristine	0.262108	0.0430638	0.262108
PITHD1	ONX-0914	0.262029	0.0431285	0.262029
CORO1A	(+)-JQ1	0.261938	0.0432045	0.261938
CCR7	Allopurinol	-0.261748	0.0433618	0.261748
KCNE4	Valrubicin	0.261695	0.0434054	0.261695
CCR7	Etoposide	0.26157	0.0435094	0.26157
PITHD1	XAV-939	-0.261484	0.0435808	0.261484
CCDC88B	Des-fluoro-TAK-960	0.261252	0.0437745	0.261252
CORO1A	XR-11576	0.261205	0.0438134	0.261205
LIMD2	SNS-314	0.261157	0.0438538	0.261157
CORO1A	Pipamperone	0.261143	0.043866	0.261143
ITPRIP	Gemcitabine	0.261108	0.0438948	0.261108
SYTL1	Pimasertib	-0.261094	0.0439063	0.261094
COQ3	Vorinostat	0.260882	0.0440849	0.260882
PSTPIP1	Chlorambucil	0.260877	0.0440892	0.260877
KCNE4	Saracatinib	-0.260703	0.0442356	0.260703
CCR7	Elliptinium Acetate	0.260693	0.0442437	0.260693
KCNE4	Teniposide	0.260667	0.0442657	0.260667
SMIM3	PF-477736	0.260657	0.0442742	0.260657
CD3D	Idarubicin	0.26041	0.0444831	0.26041
ARL4D	Rigosertib	0.260342	0.0445409	0.260342
SMIM3	Vismodegib	0.260257	0.0446126	0.260257
PSTPIP1	Barasertib	0.259822	0.0449828	0.259822
LCK	TAK-901	0.259822	0.0449831	0.259822
SYTL1	OSU-03012	0.259675	0.0451088	0.259675
PLAU	Cpd-401	-0.259664	0.0451184	0.259664
CD3D	Tivozanib	0.259652	0.0451286	0.259652
LIMD2	Raltitrexed	0.259611	0.0451642	0.259611
RASAL3	Panobinostat	0.259477	0.0452789	0.259477
COQ3	XAV-939	-0.259452	0.0453	0.259452
CXCR3	Paclitaxel	0.259441	0.0453102	0.259441
CXCR3	benzaldehyde (BEN)	0.259389	0.045355	0.259389
LCK	Trametinib	-0.259126	0.0455816	0.259126
CCDC88B	Paclitaxel	0.259097	0.0456063	0.259097
LIMD2	Fluphenazine	0.259013	0.045679	0.259013
COQ3	Imexon	0.259	0.04569	0.259
LCK	ETHINYL ESTRADIOL	0.258907	0.0457712	0.258907
CXCR3	Carmustine	0.258873	0.0458002	0.258873
CCL21	Neratinib	0.258861	0.0458105	0.258861
LIMD2	Vinorelbine	-0.258804	0.0458604	0.258804
CCL21	KX-01	0.258794	0.0458688	0.258794
CCR7	Batracylin	0.258588	0.0460486	0.258588
ARL4D	Dinaciclib	-0.258306	0.0462943	0.258306
KCNE4	Paclitaxel	0.25822	0.0463695	0.25822
CCDC88B	Irinotecan	0.258114	0.0464629	0.258114
SMIM3	Varbulin	0.258077	0.0464952	0.258077
SMIM3	KW-2449	-0.257895	0.0466552	0.257895
LCK	JNJ-28312141	-0.257783	0.0467541	0.257783
CCDC88B	Fludarabine	0.257773	0.0467627	0.257773
LCK	Eribulin mesilate	0.257769	0.0467667	0.257769
TMEM25	Megestrol acetate	0.257762	0.0467728	0.257762
PITHD1	Y-27632	-0.257751	0.0467825	0.257751
CCDC88B	TAE-684	0.257729	0.0468019	0.257729
LCK	GSK-461364	0.257718	0.0468116	0.257718
TMEM25	BML-277	-0.257438	0.0470592	0.257438
RASAL3	Veliparib	-0.257114	0.0473476	0.257114
RASAL3	RO-4987655	-0.257008	0.0474418	0.257008
LCK	ARRY-162	-0.256987	0.0474607	0.256987
CCDC88B	EMD-534085	0.256933	0.0475087	0.256933
COQ3	Actinomycin D	0.256732	0.0476892	0.256732
CCL21	TYROTHRICIN	0.256257	0.0481166	0.256257
RASAL3	Varbulin	0.256207	0.0481617	0.256207
CORO1A	Buthionine sulphoximine	0.256197	0.0481704	0.256197
ITPRIP	Temsirolimus	0.256196	0.0481714	0.256196
SMIM3	AMONAFIDE	-0.256085	0.0482716	0.256085
ARL4D	PF-562271	-0.256044	0.0483091	0.256044
RASAL3	Indibulin	0.256015	0.048335	0.256015
CXCR3	Entinostat	0.256001	0.0483479	0.256001
ITPRIP	Voreloxin	0.255996	0.048353	0.255996
LIMD2	Staurosporine	0.255992	0.0483562	0.255992
CCDC88B	salinomycin	0.255967	0.0483785	0.255967
CD3D	AZD-8055	-0.255819	0.0485133	0.255819
CXCR3	CT-32228	0.255622	0.0486926	0.255622
CORO1A	Karenitecin	0.255586	0.0487258	0.255586
PITHD1	Nelarabine	0.255538	0.0487694	0.255538
LCK	BP-1-102	-0.255517	0.0487882	0.255517
CD3D	Pimasertib	-0.255492	0.0488117	0.255492
KCNE4	Alvespimycin	0.255465	0.0488362	0.255465
PITHD1	Curcumin	0.255148	0.049127	0.255148
PITHD1	Afatinib	-0.255132	0.0491417	0.255132
CXCR3	Abexinostat	0.255113	0.049159	0.255113
ITPRIP	tfdu	0.255024	0.0492403	0.255024
TMEM25	Tegafur	-0.254993	0.0492692	0.254993
CCL21	Tivantinib	0.254878	0.0493752	0.254878
ARL4D	Depsipeptide	-0.25486	0.0493916	0.25486
LIMD2	Midostaurin	0.254599	0.0496332	0.254599
RASAL3	MITOXANTRONE	0.254435	0.0497856	0.254435
KCNE4	Depsipeptide	0.254431	0.0497888	0.254431
CCR7	OSI-027	-0.254348	0.0498664	0.254348
LIMD2	Uracil mustard	0.532566	1.18659e-05	0.532566
LIMD2	Chlorambucil	0.578352	1.30084e-06	0.578352
ARL4D	AMG-900	-0.514833	2.56986e-05	0.514833
ARL4D	XAV-939	0.51356	2.71191e-05	0.51356
PLAU	AMG-900	-0.512029	2.89244e-05	0.512029
ARL4D	Bleomycin	0.503626	4.09763e-05	0.503626
PLAU	BMS-690514	0.499514	4.8432e-05	0.499514
ARL4D	JNJ-38877605	0.495887	5.6025e-05	0.495887
PLAU	Dasatinib	0.491684	6.61911e-05	0.491684
TMEM25	Vemurafenib	-0.544972	6.73043e-06	0.544972
TMEM25	Vertex ATR inhibitor Cpd 45	-0.488257	7.57098e-05	0.488257
LIMD2	Gemcitabine	0.485724	8.35391e-05	0.485724
LIMD2	Cisplatin	0.485377	8.46675e-05	0.485377
ARL4D	BP-1-102	-0.483979	8.93576e-05	0.483979
PLAU	Staurosporine	0.482693	9.38822e-05	0.482693
