# Supplementary material for: Protective effect of tertiary lymphoid structures against hepatocellular carcinoma: New findings from a genetic perspective
Source: Front Immunol. 2022 Sep 14;13:1007426. doi: 10.3389/fimmu.2022.1007426 (PMC9515394; doi:10.3389/fimmu.2022.1007426)
Supplement: Supplementary file 7 [file Table_6.xlsx]

## Sheet: Cytokines
Immune-related genes in the Immport database
ID	Symbol	Synonyms	Chromosome
9370	ADIPOQ	ACDC, ACRP30, ADIPQTL1, ADPN, APM-1, APM1, GBP28	3
133	ADM	AM, PAMP	11
79924	ADM2	AM2, dJ579N16.4	22
181	AGRP	AGRT, ART, ASIP2	16
183	AGT	ANHU, SERPINA8, hFLT1	1
258	AMBN	AI1F	4
265	AMELX	AI1E, AIH1, ALGN, AMG, AMGL, AMGX	X
268	AMH	MIF, MIS	19
253935	ANGPTL5	-	11
10218	ANGPTL7	AngX, CDT6, dJ647M16.1	1
8862	APLN	APEL, XNPEP2	X
374	AREG	AR, AREGB, CRDGF, SDGF	4
7873	MANF	ARMET, ARP	3
441549	CDNF	ARMETL1	10
9048	ARTN	ART, ENOVIN, EVN, NBN	1
551	AVP	ADH, ARVP, AVP-NPII, AVRP, VP	20
566	AZU1	AZAMP, AZU, CAP37, HBP, HUMAZUR, NAZC, hHBP	19
627	BDNF	ANON2, BULN2	11
649	BMP1	OI13, PCOLC, PCP, PCP2, TLD	8
27302	BMP10	-	2
9210	BMP15	GDF9B, ODG2, POF4	X
650	BMP2	BDA2, BMP2A, SSFSC	20
651	BMP3	BMP-3A	4
652	BMP4	BMP2B, BMP2B1, MCOPS6, OFC11, ZYME	14
653	BMP5	-	6
654	BMP6	VGR, VGR1	6
655	BMP7	OP-1	20
353500	BMP8A	OP-2	1
656	BMP8B	BMP8, OP2	1
685	BTC	-	4
56005	MYDGF	C19orf10, EUROIMAGE1875335, IL25, IL27, IL27w, R33729_1, SF20	19
718	C3	AHUS5, ARMD9, ASP, C3a, C3b, CPAMD1, HEL-S-62p	19
727	C5	C5D, C5a, C5b, CPAMD4, ECLZB	9
796	CALCA	CALC1, CGRP, CGRP-I, CGRP-alpha, CGRP1, CT, KC, PCT	11
797	CALCB	CALC2, CGRP-II, CGRP2	11
820	CAMP	CAP-18, CAP18, CRAMP, FALL-39, FALL39, HSD26, LL37	3
847	CAT	-	11
885	CCK	-	3
6346	CCL1	I-309, P500, SCYA1, SISe, TCA3	17
6356	CCL11	SCYA11	17
6357	CCL13	CKb10, MCP-4, NCC-1, NCC1, SCYA13, SCYL1	17
6358	CCL14	CC-1, CC-3, CKB1, HCC-1, HCC-1(1-74), HCC-1/HCC-3, HCC-3, MCIF, NCC-2, NCC2, SCYA14, SCYL2, SY14	17
348249	CCL15-CCL14	CCL15, HCC-2, LKN-1, MIP-5, MIP5, Mrp-2b, NCC-3, NCC3, SCYA15	17
6359	CCL15	HCC-2, HMRP-2B, LKN-1, LKN1, MIP-1 delta, MIP-1D, MIP-5, MRP-2B, NCC-3, NCC3, SCYA15, SCYL3, SY15	17
6360	CCL16	CKb12, HCC-4, ILINCK, LCC-1, LEC, LMC, Mtn-1, NCC-4, NCC4, SCYA16, SCYL4	17
6361	CCL17	A-152E5.3, ABCD-2, SCYA17, TARC	16
6362	CCL18	AMAC-1, AMAC1, CKb7, DC-CK1, DCCK1, MIP-4, PARC, SCYA18	17
6363	CCL19	CKb11, ELC, MIP-3b, MIP3B, SCYA19	9
6347	CCL2	GDCF-2, HC11, HSMCR30, MCAF, MCP-1, MCP1, SCYA2, SMC-CF	17
6364	CCL20	CKb4, Exodus, LARC, MIP-3-alpha, MIP-3a, MIP3A, SCYA20, ST38	2
6366	CCL21	6Ckine, CKb9, ECL, SCYA21, SLC, TCA4	9
6367	CCL22	A-152E5.1, ABCD-1, DC/B-CK, MDC, SCYA22, STCP-1	16
6368	CCL23	CK-BETA-8, CKb8, Ckb-8, Ckb-8-1, MIP-3, MIP3, MPIF-1, SCYA23, hmrp-2a	17
6369	CCL24	Ckb-6, MPIF-2, MPIF2, SCYA24	7
6370	CCL25	Ckb15, SCYA25, TECK	19
10344	CCL26	IMAC, MIP-4a, MIP-4alpha, SCYA26, TSC-1	7
10850	CCL27	ALP, CTACK, CTAK, ESKINE, ILC, PESKY, SCYA27	9
56477	CCL28	CCK1, MEC, SCYA28	5
6348	CCL3	G0S19-1, LD78ALPHA, MIP-1-alpha, MIP1A, SCYA3	17
6349	CCL3L1	464.2, D17S1718, G0S19-2, LD78, LD78-beta(1-70), LD78BETA, MIP1AP, SCYA3L, SCYA3L1	17
390788	CCL3P1	CCL3L2, G0S19-3, LD78gamma, SCYA3L2	17
414062	CCL3L3	464.2, D17S1718, G0S19-2, LD78, LD78BETA, SCYA3L, SCYA3L1	17
6351	CCL4	ACT2, AT744.1, G-26, HC21, LAG-1, LAG1, MIP-1-beta, MIP1B, MIP1B1, SCYA2, SCYA4	17
9560	CCL4L2	AT744.2, CCL4L, SCYA4L, SCYQ4L2	17
388372	CCL4L1	AT744.2, CCL4L, LAG-1, LAG1, MIP-1-beta, SCYA4L, SCYA4L1, SCYA4L2	17
6352	CCL5	D17S136E, RANTES, SCYA5, SIS-delta, SISd, TCP228, eoCP	17
6354	CCL7	FIC, MARC, MCP-3, MCP3, NC28, SCYA6, SCYA7	17
6355	CCL8	HC14, MCP-2, MCP2, SCYA10, SCYA8	17
51293	CD320	8D6, 8D6A, TCBLR, TCN2R	19
959	CD40LG	CD154, CD40L, HIGM1, IGM, IMD3, T-BAM, TNFSF5, TRAP, gp39, hCD40L	X
970	CD70	CD27-L, CD27L, CD27LG, LPFS3, TNFSF7, TNLG8A	19
51816	ADA2	ADGF, CECR1, IDGFL, PAN, SNEDS, VAIHS	22
9350	CER1	DAND4	9
1081	CGA	CG-ALPHA, FSHA, GPA1, GPHA1, GPHa, HCG, LHA, TSHA	6
1082	CGB3	CGB, CGB5, CGB7, CGB8, hCGB	19
114335	CGB1	-	19
114336	CGB2	-	19
93659	CGB5	CGB, HCG, hCGB	19
94027	CGB7	CG-beta-a, CGB6	19
94115	CGB8	-	19
1113	CHGA	CGA	14
1114	CHGB	SCG1	20
51192	CKLF	C32, CKLF1, CKLF2, CKLF3, CKLF4, HSPC224, UCK-1	16
23529	CLCF1	BSF-3, BSF3, CISS2, CLC, NNT-1, NNT1, NR6	11
6320	CLEC11A	CLECSF3, LSLCL, P47, SCGF	19
1215	CMA1	CYH, MCT1, chymase	14
113540	CMTM1	CKLFH, CKLFH1, CKLFSF1	16
146225	CMTM2	CKLFSF2	16
123920	CMTM3	BNAS2, CKLFSF3	16
146223	CMTM4	CKLFSF4	16
116173	CMTM5	CKLFSF5	14
54918	CMTM6	CKLFSF6, PRO2219	3
112616	CMTM7	CKLFSF7	3
152189	CMTM8	CKLFSF8, CKLFSF8-V2	3
1270	CNTF	HCNTF	11
1325	CORT	CST-14, CST-17, CST-29	1
1392	CRH	CRF, CRH1	8
1435	CSF1	CSF-1, MCSF	1
1437	CSF2	CSF, GMCSF	5
1440	CSF3	C17orf33, CSF3OS, GCSF	17
1442	CSH1	CS-1, CSA, CSMT, GHB3, PL, hCS-1, hCS-A	17
1443	CSH2	CS-2, CSB, GHB1, PL, hCS-B	17
1444	CSHL1	CS-5, CSHP1, CSL, GHB4, hCS-L	17
10675	CSPG5	NGC	3
1489	CTF1	CT-1, CT1	16
1490	CCN2	CTGF, HCS24, IGFBP8, NOV2	6
1511	CTSG	CATG, CG	14
6376	CX3CL1	ABCD-3, C3Xkine, CXC3, CXC3C, NTN, NTT, SCYD1, fractalkine, neurotactin	16
2919	CXCL1	FSP, GRO1, GROa, MGSA, MGSA-a, NAP-3, SCYB1	4
3627	CXCL10	C7, IFI10, INP10, IP-10, SCYB10, crg-2, gIP-10, mob-1	4
6373	CXCL11	H174, I-TAC, IP-9, IP9, SCYB11, SCYB9B, b-R1	4
6387	CXCL12	IRH, PBSF, SCYB12, SDF1, TLSF, TPAR1	10
10563	CXCL13	ANGIE, ANGIE2, BCA-1, BCA1, BLC, BLR1L, SCYB13	4
9547	CXCL14	BMAC, BRAK, KEC, KS1, MIP-2g, MIP2G, NJAC, SCYB14	5
58191	CXCL16	CXCLG16, SR-PSOX, SRPSOX	17
284340	CXCL17	DMC, Dcip1, UNQ473, VCC-1, VCC1	19
2920	CXCL2	CINC-2a, GRO2, GROb, MGSA-b, MIP-2a, MIP2, MIP2A, SCYB2	4
2921	CXCL3	CINC-2b, GRO3, GROg, MIP-2b, MIP2B, SCYB3	4
6374	CXCL5	ENA-78, SCYB5	4
6372	CXCL6	CKA-3, GCP-2, GCP2, SCYB6	4
4283	CXCL9	CMK, Humig, MIG, SCYB9, crg-10	4
3491	CCN1	CYR61, GIG1, IGFBP10	1
1667	DEFA1	DEF1, DEFA2, HNP-1, HP-1, HP1, MRS	8
1668	DEFA3	DEF3, HNP-3, HNP3, HP-3, HP3	8
1670	DEFA5	DEF5, HD-5	8
1672	DEFB1	BD1, DEFB-1, DEFB101, HBD1	8
55894	DEFB103B	BD-3, DEFB-3, DEFB103, DEFB3, HBD-3, HBD3, HBP-3, HBP3	8
140596	DEFB104A	BD-4, DEFB-4, DEFB104, DEFB4, hBD-4	8
1673	DEFB4A	BD-2, DEFB-2, DEFB102, DEFB2, DEFB4, HBD-2, SAP1	8
22943	DKK1	DKK-1, SK	10
10148	EBI3	IL-27B, IL27B, IL35B	19
1906	EDN1	ARCND3, ET1, HDLCQ7, PPET1, QME	6
1907	EDN2	ET-2, ET2, PPET2	1
1908	EDN3	ET-3, ET3, HSCR4, PPET3, WS4B	20
1950	EGF	HOMG4, URG	4
255324	EPGN	ALGV3072, EPG, PRO9904	4
2056	EPO	DBAL, ECYT5, EP, MVCD2	7
2069	EREG	EPR, ER, Ep	4
11082	ESM1	endocan	5
54097	FAM3B	2-21, C21orf11, C21orf76, ORF9, PANDER, PRED44	21
10447	FAM3C	GS3786, ILEI	7
131177	FAM3D	EF7, OIT1	3
356	FASLG	ALPS1B, APT1LG1, APTL, CD178, CD95-L, CD95L, FASL, TNFSF6, TNLG1A	1
2246	FGF1	AFGF, ECGF, ECGF-beta, ECGFA, ECGFB, FGF-1, FGF-alpha, FGFA, GLIO703, HBGF-1, HBGF1	5
2255	FGF10	-	5
2256	FGF11	FGF-11, FHF-3, FHF3	17
2257	FGF12	EIEE47, FGF12B, FHF1	3
2258	FGF13	FGF-13, FGF2, FHF-2, FHF2, LINC00889	X
2259	FGF14	FGF-14, FHF-4, FHF4, SCA27	13
8823	FGF16	FGF-16, MF4	X
8822	FGF17	FGF-13, FGF-17, HH20	8
8817	FGF18	FGF-18, ZFGF5	5
9965	FGF19	-	11
2247	FGF2	BFGF, FGF-2, FGFB, HBGF-2	4
26281	FGF20	FGF-20, RHDA2	8
26291	FGF21	-	19
27006	FGF22	-	19
8074	FGF23	ADHR, FGFN, HFTC2, HPDR2, HYPF, PHPTC	12
2248	FGF3	HBGF-3, INT2	11
2249	FGF4	FGF-4, HBGF-4, HST, HST-1, HSTF-1, HSTF1, K-FGF, KFGF	11
2250	FGF5	HBGF-5, Smag-82, TCMGLY	4
2251	FGF6	HBGF-6, HST2	12
2252	FGF7	HBGF-7, KGF	15
2253	FGF8	AIGF, FGF-8, HBGF-8, HH6, KAL6	10
2254	FGF9	FGF-9, GAF, HBFG-9, HBGF-9, SYNS3	13
2277	VEGFD	FIGF, VEGF-D	X
401720	FIGNL2	-	12
2323	FLT3LG	FL, FLG3L, FLT3L	19
2488	FSHB	HH24	11
51083	GAL	ETL8, GAL-GMAP, GALN, GLNN, GMAP	11
85569	GALP	-	19
2520	GAST	GAS	17
2641	GCG	GLP-1, GLP1, GLP2, GRPP	2
2657	GDF1	CERS1, CHTD6, DORV, DTGA3, LAG1, LASS1, RAI, UOG1	19
2662	GDF10	BIP, BMP-3b, BMP3B	10
10220	GDF11	BMP-11, BMP11	12
9518	GDF15	GDF-15, MIC-1, MIC1, NAG-1, PDF, PLAB, PTGFB	19
2658	GDF2	BMP-9, BMP9, HHT5	10
9573	GDF3	KFS3, MCOP7, MCOPCB6	12
8200	GDF5	BDA1C, BMP-14, BMP14, CDMP1, DUPANS, LAP-4, LAP4, OS5, SYM1B, SYNS2	20
392255	GDF6	BMP-13, BMP13, CDMP2, KFM, KFS, KFS1, KFSL, SGM1, SYNS4	8
151449	GDF7	BMP12	2
2661	GDF9	POF14	5
2668	GDNF	ATF, ATF1, ATF2, HFB1-GDNF, HSCR3	5
2688	GH1	GH, GH-N, GHB5, GHN, IGHD1A, IGHD1B, IGHD2, hGH-N	17
2689	GH2	GH-V, GHB2, GHL, GHV, hGH-V	17
2691	GHRH	GHRF, GRF, INN	20
51738	GHRL	MTLRP	3
2695	GIP	-	17
56287	GKN1	AMP18, BRICD1, CA11, FOV, foveolin	2
2764	GMFB	GMF	14
9535	GMFG	GMF-GAMMA	19
2796	GNRH1	GNRH, GRH, LHRH, LNRH	8
2797	GNRH2	GnRH-II, LH-RHII	20
170589	GPHA2	A2, GPA2, ZSIG51	11
122876	GPHB5	B5, GPB5, ZLUT1	14
2821	GPI	AMF, GNPI, NLK, PGI, PHI, SA-36, SA36	19
26585	GREM1	C15DUPq, CKTSF1B1, CRAC1, CRCS4, DAND2, DRM, DUP15q, GREMLIN, HMPS, HMPS1, IHG-2, MPSH, PIG2	15
64388	GREM2	CKTSF1B2, DAND3, PRDC, STHAG9	1
2896	GRN	CLN11, GEP, GP88, PCDGF, PEPI, PGRN	17
2922	GRP	BN, GRP-10, preproGRP, proGRP	18
2980	GUCA2A	GCAP-I, GUCA2, STARA	1
57817	HAMP	HEPC, HFE2B, LEAP1, PLTR	19
1839	HBEGF	DTR, DTS, DTSF, HEGFL	5
3068	HDGF	HMG1L2	1
50810	HDGFL3	CGI-142, HDGF-2, HDGF2, HDGFRP3, HRP-3	15
3082	HGF	DFNB39, F-TCF, HGFB, HPTA, SF	7
3347	HTN3	HIS2, HTN2, HTN5, PB	4
3375	IAPP	DAP, IAP	12
3439	IFNA1	IFL, IFN, IFN-ALPHA, IFN-alphaD, IFNA13, IFNA@, leIF D	9
3446	IFNA10	IFN-alphaC	9
3447	IFNA13	-	9
3448	IFNA14	IFN-alphaH, LEIF2H	9
3449	IFNA16	IFN-alpha-16, IFN-alphaO	9
3451	IFNA17	IFN-alphaI, IFNA, INFA, LEIF2C1	9
3440	IFNA2	IFN-alpha-2, IFN-alphaA, IFNA, IFNA2B, leIF A	9
3452	IFNA21	IFN-alphaI, LeIF F, leIF-F	9
3441	IFNA4	IFN-alpha4a, INFA4	9
3442	IFNA5	IFN-alpha-5, IFN-alphaG, INA5, INFA5, leIF G	9
3443	IFNA6	IFN-alphaK	9
3444	IFNA7	IFN-alphaJ, IFNA-J	9
3445	IFNA8	IFN-alphaB	9
3456	IFNB1	IFB, IFF, IFN-beta, IFNB	9
338376	IFNE	IFN-E, IFNE1, IFNT1, INFE1, PRO655	9
3458	IFNG	IFG, IFI	12
56832	IFNK	IFNT1, INFE1	9
3467	IFNW1	-	9
3479	IGF1	IGF, IGF-I, IGFI, MGF	12
3481	IGF2	C11orf43, GRDF, IGF-II, PP9974	11
3586	IL10	CSIF, GVHDS, IL-10, IL10A, TGIF	1
3589	IL11	AGIF, IL-11	19
3592	IL12A	CLMF, IL-12A, NFSK, NKSF1, P35	3
3593	IL12B	CLMF, CLMF2, IL-12B, IMD28, IMD29, NKSF, NKSF2	5
3596	IL13	IL-13, P600	5
3600	IL15	IL-15	4
3603	IL16	LCF, NIL16, PRIL16, prIL-16	15
3605	IL17A	CTLA-8, CTLA8, IL-17, IL-17A, IL17	6
27190	IL17B	IL-17B, IL-20, NIRF, ZCYTO7	5
27189	IL17C	CX2, IL-17C	16
53342	IL17D	IL-17D	13
112744	IL17F	CANDF6, IL-17F, ML-1, ML1	6
3606	IL18	IGIF, IL-18, IL-1g, IL1F4	11
29949	IL19	IL-10C, MDA1, NG.1, ZMDA1	1
3552	IL1A	IL-1 alpha, IL-1A, IL1, IL1-ALPHA, IL1F1	2
3553	IL1B	IL-1, IL1-BETA, IL1F2, IL1beta	2
84639	IL1F10	FIL1-theta, FKSG75, IL-1HY2, IL-38, IL1-theta, IL1HY2	2
26525	IL36RN	FIL1, FIL1(DELTA), FIL1D, IL-36Ra, IL1F5, IL1HY1, IL1L1, IL1RP3, IL36RA, PSORP, PSORS14	2
27179	IL36A	FIL1, FIL1(EPSILON), FIL1E, IL-1F6, IL1(EPSILON), IL1F6	2
27178	IL37	FIL1, FIL1(ZETA), FIL1Z, IL-1F7, IL-1H, IL-1H4, IL-1RP1, IL-37, IL1F7, IL1H4, IL1RP1	2
27177	IL36B	FIL1, FIL1-(ETA), FIL1H, FILI-(ETA), IL-1F8, IL-1H2, IL1-ETA, IL1F8, IL1H2	2
56300	IL36G	IL-1F9, IL-1H1, IL-1RP2, IL1E, IL1F9, IL1H1, IL1RP2	2
3557	IL1RN	DIRA, ICIL-1RA, IL-1RN, IL-1ra, IL-1ra3, IL1F3, IL1RA, IRAP, MVCD4	2
3558	IL2	IL-2, TCGF, lymphokine	4
50604	IL20	IL-20, IL10D, ZCYTO10	1
59067	IL21	CVID11, IL-21, Za11	4
50616	IL22	IL-21, IL-22, IL-D110, IL-TIF, ILTIF, TIFIL-23, TIFa, zcyto18	12
51561	IL23A	IL-23, IL-23A, IL23P19, P19, SGRF	12
11009	IL24	C49A, FISP, IL10B, MDA7, MOB5, ST16	1
64806	IL25	IL17E	14
55801	IL26	AK155, IL-26	12
246778	IL27	IL-27, IL-27A, IL27A, IL27p28, IL30, p28	16
282616	IFNL2	IL-28A, IL28A	19
282617	IFNL3	IFN-lambda-3, IFN-lambda-4, IL-28B, IL-28C, IL28B, IL28C	19
282618	IFNL1	IL-29, IL29	19
3562	IL3	IL-3, MCGF, MULTI-CSF	5
386653	IL31	IL-31	12
9235	IL32	IL-32alpha, IL-32beta, IL-32delta, IL-32gamma, NK4, TAIF, TAIFa, TAIFb, TAIFc, TAIFd	16
90865	IL33	C9orf26, DVS27, IL1F11, NF-HEV, NFEHEV	9
146433	IL34	C16orf77, IL-34	16
3565	IL4	BCGF-1, BCGF1, BSF-1, BSF1, IL-4	5
3567	IL5	EDF, IL-5, TRF	5
3569	IL6	BSF-2, BSF2, CDF, HGF, HSF, IFN-beta-2, IFNB2, IL-6	7
3572	IL6ST	CD130, CDW130, GP130, HIES4, IL-6RB, sGP130	5
3574	IL7	IL-7	8
3576	CXCL8	GCP-1, GCP1, IL8, LECT, LUCT, LYNAP, MDNCF, MONAP, NAF, NAP-1, NAP1, SCYB8	4
3578	IL9	HP40, IL-9, P40	5
3623	INHA	-	2
3624	INHBA	EDF, FRP	7
3625	INHBB	-	2
3626	INHBC	IHBC	12
83729	INHBE	-	12
3630	INS	IDDM, IDDM1, IDDM2, ILPR, IRDN, MODY10, PNDM4	11
723961	INS-IGF2	INSIGF	11
3640	INSL3	RLF, RLNL, ley-I-L	19
3641	INSL4	EPIL, PLACENTIN	9
10022	INSL5	PRO182, UNQ156	1
11172	INSL6	RIF1	9
182	JAG1	AGS, AGS1, AHD, AWS, CD339, DCHE, HJ1, JAGL1	20
3714	JAG2	HJ2, SER2	14
387628	FGF7P6	KGFLP1	9
654466	FGF7P3	KGFLP2	9
4254	KITLG	DCUA, DFNA69, FPH2, FPHH, KL-1, Kitl, MGF, SCF, SF, SHEP7, SLF	12
9365	KL	HFTC3	13
90070	LACRT	-	12
3950	LECT2	chm-II, chm2	5
10637	LEFTY1	LEFTB, LEFTYB	1
7044	LEFTY2	EBAF, LEFTA, LEFTYA, TGFB4	1
3952	LEP	LEPD, OB, OBS	7
3972	LHB	CGB4, HH23, LSH-B, LSH-beta	19
3976	LIF	CDF, DIA, HILDA, MLPLI	22
90678	LRSAM1	CMT2P, RIFLE, TAL	9
4049	LTA	LT, TNFB, TNFSF1, TNLG1E	6
4050	LTB	TNFC, TNFSF3, TNLG1C, p33	6
4052	LTBP1	-	2
4053	LTBP2	C14orf141, GLC3D, LTBP3, MSPKA, MSTP031, WMS3	14
4054	LTBP3	DASS, GPHYSD3, LTBP-3, LTBP2, STHAG6, pp6425	11
8425	LTBP4	ARCL1C, LTBP-4, LTBP4L, LTBP4S	19
4192	MDK	ARAP, MK, NEGF2	11
8190	MIA	CD-RAP	19
4282	MIF	GIF, GLIF, MMIF	22
4295	MLN	-	6
2660	MSTN	GDF8, MSLHP	2
10135	NAMPT	1110035O14Rik, PBEF, PBEF1, VF, VISFATIN	7
4693	NDP	EVR2, FEVR, ND	X
29937	NENF	CIR2, SCIRP10, SPUF	1
4803	NGF	Beta-NGF, HSAN5, NGFB	1
4828	NMB	-	15
4838	NODAL	HTX5	10
4856	CCN3	IBP-9, IGFBP-9, IGFBP9, NOV, NOVh	8
8620	NPFF	FMRFAL	12
4878	NPPA	ANF, ANP, ATFB6, ATRST2, CDD, CDD-ANF, CDP, PND	1
4879	NPPB	BNP	1
4880	NPPC	CNP, CNP2	2
4852	NPY	PYY4	7
3084	NRG1	ARIA, GGF, GGF2, HGL, HRG, HRG1, HRGA, MST131, MSTP131, NDF, NRG1-IT2, SMDF	8
9542	NRG2	DON1, HRG2, NTAK	5
10718	NRG3	HRG3, pro-NRG3	10
145957	NRG4	HRG4	15
4902	NRTN	NTN	19
4908	NTF3	HDNF, NGF-2, NGF2, NT-3, NT3	12
4909	NTF4	GLC10, GLC1O, NT-4, NT-4/5, NT-5, NT4, NT5, NTF5	19
4922	NTS	NMN-125, NN, NT, NT/N, NTS1	12
11162	NUDT6	ASFGF2, FGF-AS, FGF2AS, GFG-1, GFG1	4
4969	OGN	OG, OIF, SLRR3A	9
29948	OSGIN1	BDGI, OKL38	16
5008	OSM	-	22
344901	OSTN	MUSCLIN	3
5020	OXT	OT, OT-NPI, OXT-NPI	20
8909	ENDOU	P11, PP11, PRSS26	12
5154	PDGFA	PDGF-A, PDGF1	7
5155	PDGFB	IBGC5, PDGF-2, PDGF2, SIS, SSV, c-sis	22
56034	PDGFC	FALLOTEIN, SCDGF	4
80310	PDGFD	IEGF, MSTP036, SCDGF-B, SCDGFB	11
5156	PDGFRA	CD140A, PDGFR-2, PDGFR2	4
5159	PDGFRB	CD140B, IBGC4, IMF1, JTK12, KOGS, PDGFR, PDGFR-1, PDGFR1, PENTT	5
5157	PDGFRL	PDGRL, PRLTS	8
5173	PDYN	ADCA, PENKB, SCA23	20
5179	PENK	PE, PENK-A	8
5196	PF4	CXCL4, PF-4, SCYB4	4
5197	PF4V1	CXCL4L1, CXCL4V1, PF4-ALT, PF4A, SCYB4V1	4
5228	PGF	D12S1900, PGFL, PIGF, PLGF, PlGF-2, SHGC-10760	14
5328	PLAU	ATF, BDPLT5, QPD, UPA, URK, u-PA	10
5367	PMCH	MCH, ppMCH	12
5368	PNOC	N/OFQ, NOP, OFQ, PPNOC, ppN/OFQ	8
5443	POMC	ACTH, CLIP, LPH, MSH, NPP, OBAIRH, POC	2
5473	PPBP	B-TG1, Beta-TG, CTAP-III, CTAP3, CTAPIII, CXCL7, LA-PF4, LDGF, MDGF, NAP-2, PBP, SCYB7, TC1, TC2, TGB, TGB1, THBGB, THBGB1	4
728045	PPBPP1	PPBPL1, TGB2	4
10895	PPBPP2	PPBPL2, SPBPBP	4
5539	PPY	PNP, PP	17
5617	PRL	GHA1	6
51052	PRLH	PRH, PRRP	2
84432	PROK1	EGVEGF, PK1, PRK1	1
60675	PROK2	BV8, HH4, KAL4, MIT1, PK2	3
5623	PSPN	PSP	19
5741	PTH	FIH1, PTH1	11
113091	PTH2	TIP39	19
5744	PTHLH	BDE2, HHM, PLP, PTHR, PTHRP	12
5764	PTN	HARP, HB-GAM, HBBM, HBGF-8, HBGF8, HBNF, HBNF-1, NEGF1, OSF-1	7
5697	PYY	PYY-I, PYY1	17
347148	QRFP	26RFa, P518	9
9135	RABEP1	RAB5EP, RABPT5	17
79874	RABEP2	FRA	16
5967	REG1A	ICRF, P19, PSP, PSPS, PSPS1, PTP, REG	2
56729	RETN	ADSF, FIZZ3, RETN1, RSTN, XCP1	19
84666	RETNLB	FIZZ1, FIZZ2, HXCP2, RELM-beta, RELMb, RELMbeta, XCP2	3
6013	RLN1	H1, H1RLX, RLXH1, bA12D24.3.1, bA12D24.3.2	9
6019	RLN2	H2, H2-RLX, RLXH2, bA12D24.1.1, bA12D24.1.2	9
117579	RLN3	H3, RXN3, ZINS4, insl7	19
6036	RNASE2	EDN, RAF3, RNS2	14
6277	S100A6	2A9, 5B10, CABP, CACY, PRA, S10A6	1
6288	SAA1	PIG4, SAA, SAA2, TP53I4	11
6289	SAA2	SAA, SAA1	11
51119	SBDS	CGI-97, SDS, SWDS	7
7857	SCG2	CHGC, EM66, SN, SgII	2
92304	SCGB3A1	HIN-1, HIN1, LU105, PnSP-2, UGRP2	5
6343	SCT	-	11
9255	AIMP1	EMAP2, EMAPII, HLD3, SCYE1, p43	4
6398	SECTM1	K12, SECTM	17
10371	SEMA3A	COLL1, HH16, Hsema-I, Hsema-III, SEMA1, SEMAD, SEMAIII, SEMAL, SemD, coll-1	7
7869	SEMA3B	LUCA-1, SEMA5, SEMAA, SemA, semaV	3
10512	SEMA3C	SEMAE, SemE	7
223117	SEMA3D	Sema-Z2, coll-2	7
9723	SEMA3E	M-SEMAH, M-SemaK, SEMAH, coll-5	7
6405	SEMA3F	SEMA-IV, SEMA4, SEMAK	3
56920	SEMA3G	sem2	3
64218	SEMA4A	CORD10, RP35, SEMAB, SEMB	1
10509	SEMA4B	SEMAC, SemC	15
54910	SEMA4C	M-SEMA-F, SEMACL1, SEMAF, SEMAI	2
10507	SEMA4D	A8, BB18, C9orf164, CD100, COLL4, GR3, M-sema-G, SEMAJ, coll-4	9
10505	SEMA4F	M-SEMA, PRO2353, S4F, SEMAM, SEMAW, m-Sema-M	2
57715	SEMA4G	-	10
9037	SEMA5A	SEMAF, semF	5
54437	SEMA5B	SEMAG, SemG	3
57556	SEMA6A	HT018, SEMA, SEMA6A1, SEMAQ, VIA	5
10501	SEMA6B	EPM11, SEM-SEMA-Y, SEMA-VIB, SEMAN, semaZ	19
10500	SEMA6C	SEMAY, m-SemaY, m-SemaY2	1
80031	SEMA6D	-	15
8482	SEMA7A	CD108, CDw108, H-SEMA-K1, H-Sema-L, JMH, SEMAK1, SEMAL	15
6585	SLIT1	MEGF4, SLIL1, SLIT-1, SLIT3	10
9353	SLIT2	SLIL3, Slit-2	4
57152	SLURP1	ANUP, ARS, ArsB, LY6-MT, LY6LS, MDM	8
6696	SPP1	BNSP, BSPI, ETA-1, OPN	4
6750	SST	SMST	3
6781	STC1	STC	8
8614	STC2	STC-2, STCRP	5
6863	TAC1	Hs.2563, NK2, NKNA, NPK, TAC2	7
6997	TDGF1	CR, CR-1, CRGF, CRIPTO	3
6998	TDGF1P3	CR-3, CRIPTO, CRIPTO-3, CRIPTO3, TDGF1, TDGF2, TDGF3	X
7038	TG	AITD3, TGN	8
7039	TGFA	TFGA	2
7040	TGFB1	CED, DPD1, IBDIMDE, LAP, TGF-beta1, TGFB, TGFbeta	19
7042	TGFB2	G-TSF, LDS4, TGF-beta2	1
7043	TGFB3	ARVD, ARVD1, LDS5, RNHF, TGF-beta3	14
7066	THPO	MGDF, MKCSF, ML, MPLLG, THCYT1, TPO	3
3371	TNC	150-225, DFNA56, GMEM, GP, HXB, JI, TN, TN-C	9
7124	TNF	DIF, TNF-alpha, TNFA, TNFSF2, TNLG1F	6
4982	TNFRSF11B	OCIF, OPG, PDB5, TR1	8
8743	TNFSF10	APO2L, Apo-2L, CD253, TL2, TNLG6A, TRAIL	3
8600	TNFSF11	CD254, ODF, OPGL, OPTB2, RANKL, TNLG6B, TRANCE, hRANKL2, sOdf	13
8742	TNFSF12	APO3L, DR3LG, TNLG4A, TWEAK	17
8741	TNFSF13	APRIL, CD256, TALL-2, TALL2, TNLG7B, TRDL-1, UNQ383/PRO715, ZTNF2	17
10673	TNFSF13B	BAFF, BLYS, CD257, DTL, TALL-1, TALL1, THANK, TNFSF20, TNLG7A, ZTNF4	13
8740	TNFSF14	CD258, HVEML, LIGHT, LTg	19
9966	TNFSF15	TL1, TL1A, TNLG1B, VEGI, VEGI192A	9
8995	TNFSF18	AITRL, GITRL, TL6, TNLG2A, hGITRL	1
7292	TNFSF4	CD134L, CD252, GP34, OX-40L, OX4OL, TNLG2B, TXGP1	1
944	TNFSF8	CD153, CD30L, CD30LG, TNLG3A	9
8744	TNFSF9	4-1BB-L, CD137L, TNLG5A	19
27433	TOR2A	TORP1	9
7200	TRH	Pro-TRH, TRF	3
7252	TSHB	TSH-B, TSH-BETA	1
85480	TSLP	-	5
200081	TXLNA	IL14, TXLN	1
1890	TYMP	ECGF, ECGF1, MEDPS1, MNGIE, MTDPS1, PDECGF, TP, hPD-ECGF	22
7349	UCN	UI, UROC	2
90226	UCN2	SRP, UCN-II, UCNI, UR, URP	3
114131	UCN3	SCP, SPC, UCNIII	10
10911	UTS2	PRO1068, U-II, UCN2, UII	1
257313	UTS2B	U2B, URP, UTS2D	3
7422	VEGFA	MVCD1, VEGF, VPF	6
7423	VEGFB	VEGFL, VRF	11
7424	VEGFC	Flt4-L, LMPH1D, LMPHM4, VRP	4
7425	VGF	SCG7, SgVII	7
7432	VIP	PHM27	6
6375	XCL1	ATAC, LPTN, LTN, SCM-1, SCM-1a, SCM1, SCM1A, SCYC1	1
6846	XCL2	SCM-1b, SCM1B, SCYC2	1
